# Supplementary material for: Frameshift Variant in AMPD2 in Cirneco dell’Etna Dogs with Retinopathy and Tremors
Source: Genes (Basel). 2024 Feb 13;15(2):238. doi: 10.3390/genes15020238 (PMC10887799; doi:10.3390/genes15020238)
Supplement: Supplementary file 1 [file genes-15-00238-s001.zip]

Archive with 6 entries (5 files):
- genes-2829890-supplementary/
- genes-2829890-supplementary/File_S1_Revision.docx
- genes-2829890-supplementary/File_S2_Revision.xlsx
- genes-2829890-supplementary/File_S3_Revision.docx
- genes-2829890-supplementary/File_S4_Revision.docx
- genes-2829890-supplementary/File_S5_Revision.pdf
