# Supplementary material for: Frameshift Variant in AMPD2 in Cirneco dell’Etna Dogs with Retinopathy and Tremors
Source: Genes (Basel). 2024 Feb 13;15(2):238. doi: 10.3390/genes15020238 (PMC10887799; doi:10.3390/genes15020238)
Supplement: Supplementary file 1 [file genes-15-00238-s001.zip › genes-2829890-supplementary/File_S2_Revision.xlsx]

## Sheet: Cirn.SNP
#SNPs
chr4	31375569	.	A	C	1111.06	.	ANN=C|downstream_gene_variant|MODIFIER|LOC119871493|LOC119871493|transcript|XR_005358702.1|pseudogene||n.*4214T>G|||||4214|,C|intergenic_region|MODIFIER|LOC119871492-LOC119871493|LOC119871492-LOC119871493|intergenic_region|LOC119871492-LOC119871493|||n.31375569A>C||||||;ExcessHet=3.0103;FS=0;MQ=59.71;QD=19.41;SOR=1.508;DP=58;AF=1;MLEAC=2;MLEAF=1;AN=4;AC=4	GT:AD:DP:GQ:PL	1/1:0,32:32:95:1329,95,0	1/1:0,26:26:75:1125,75,0
chr4	31375583	.	A	C	1381.06	.	ANN=C|downstream_gene_variant|MODIFIER|LOC119871493|LOC119871493|transcript|XR_005358702.1|pseudogene||n.*4200T>G|||||4200|,C|intergenic_region|MODIFIER|LOC119871492-LOC119871493|LOC119871492-LOC119871493|intergenic_region|LOC119871492-LOC119871493|||n.31375583A>C||||||;ExcessHet=3.0103;FS=0;MQ=59.7;QD=33.74;SOR=1.402;DP=54;AF=1;MLEAC=2;MLEAF=1;AN=4;AC=4	GT:AD:DP:GQ:PL	1/1:0,31:31:93:1395,93,0	1/1:0,23:23:66:990,66,0
chr4	32225731	.	T	A	909.06	.	ANN=A|intron_variant|MODIFIER|NRG3|NRG3|transcript|XM_038534491.1|protein_coding|3/9|c.1045+38850T>A||||||,A|intron_variant|MODIFIER|LOC102151261|LOC102151261|transcript|XR_005358062.1|pseudogene|3/7|n.377+8325A>T||||||,A|intron_variant|MODIFIER|NRG3|NRG3|transcript|XM_038534492.1|protein_coding|3/9|c.1045+38850T>A||||||,A|intron_variant|MODIFIER|NRG3|NRG3|transcript|XM_038534493.1|protein_coding…	GT:AD:DP:GQ:PL	1/1:0,28:28:84:923,84,0	1/1:0,24:24:71:750,71,0
chr4	32345368	.	A	G	960.06	.	ANN=G|intron_variant|MODIFIER|NRG3|NRG3|transcript|XM_038534491.1|protein_coding|4/9|c.1072+40684A>G||||||,G|intron_variant|MODIFIER|NRG3|NRG3|transcript|XM_038534492.1|protein_coding|4/9|c.1072+40684A>G||||||,G|intron_variant|MODIFIER|NRG3|NRG3|transcript|XM_038534493.1|protein_coding|4/9|c.1069+40684A>G||||||,G|intron_variant|MODIFIER|NRG3|NRG3|transcript|XM_038534494.1|protein_coding|4/8|c.107…	GT:AD:DP:GQ:PL	1/1:0,30:30:90:974,90,0	1/1:0,27:27:81:906,81,0
chr5	42342841	.	C	T	270.04	.	ANN=T|intergenic_region|MODIFIER|NT5M-LOC100684203|NT5M-LOC100684203|intergenic_region|NT5M-LOC100684203|||n.42342841C>T||||||;ExcessHet=3.0103;FS=0;MQ=51.03;QD=16.88;SOR=5.67;DP=39;AF=1;MLEAC=2;MLEAF=1;AN=4;AC=4	GT:AD:DP:GQ:PL	1/1:0,16:16:24:284,24,0	1/1:0,6:6:18:210,18,0
chr5	42345797	.	G	T	706.06	.	ANN=T|intergenic_region|MODIFIER|NT5M-LOC100684203|NT5M-LOC100684203|intergenic_region|NT5M-LOC100684203|||n.42345797G>T||||||;ExcessHet=3.0103;FS=0;MQ=53;QD=31.4;SOR=2.049;DP=28;AF=1;MLEAC=2;MLEAF=1;AN=4;AC=4	GT:AD:DP:GQ:PL	1/1:0,16:16:48:720,48,0	1/1:0,12:12:33:495,33,0
chr5	42347933	.	C	T	1291.06	.	ANN=T|intergenic_region|MODIFIER|NT5M-LOC100684203|NT5M-LOC100684203|intergenic_region|NT5M-LOC100684203|||n.42347933C>T||||||;ExcessHet=3.0103;FS=0;MQ=60;QD=29.25;SOR=0.906;DP=56;AF=1;MLEAC=2;MLEAF=1;AN=4;AC=4	GT:AD:DP:GQ:PL	1/1:0,29:29:87:1305,87,0	1/1:0,27:27:81:1214,81,0
chr5	42350068	.	A	T	1520.06	.	ANN=T|intergenic_region|MODIFIER|NT5M-LOC100684203|NT5M-LOC100684203|intergenic_region|NT5M-LOC100684203|||n.42350068A>T||||||;BaseQRankSum=-1.085;ExcessHet=3.0103;FS=4.771;MQ=60;MQRankSum=0;QD=25.3;ReadPosRankSum=-0.129;SOR=1.549;DP=65;AF=1;MLEAC=2;MLEAF=1;AN=4;AC=4	GT:AD:DP:GQ:PL	1/1:1,26:27:54:697,54,0	1/1:0,35:35:99:1534,105,0
chr5	42418348	.	T	A	395.64	.	ANN=A|intergenic_region|MODIFIER|FLCN-PLD6|FLCN-PLD6|intergenic_region|FLCN-PLD6|||n.42418348T>A||||||;BaseQRankSum=0.817;ExcessHet=3.0103;FS=0;MQ=60;MQRankSum=0;QD=12.09;ReadPosRankSum=0;SOR=0.818;DP=82;AF=0.5;MLEAC=1;MLEAF=0.5;AN=4;AC=2	GT:AD:DP:GQ:PL	0/1:19,11:30:99:370,0,747	0/1:6,10:16:99:403,0,221
chr6	17520851	.	C	A	487.64	.	ANN=A|intron_variant|MODIFIER|ZNF629|ZNF629|transcript|XM_038539782.1|protein_coding|3/5|c.-51+8570C>A||||||,A|intron_variant|MODIFIER|LOC102153170|LOC102153170|transcript|XR_005360722.1|pseudogene|2/3|n.469+9161G>T||||||,A|intron_variant|MODIFIER|ZNF629|ZNF629|transcript|XM_038539783.1|protein_coding|2/4|c.-51+8570C>A||||||,A|intron_variant|MODIFIER|LOC102153170|LOC102153170|transcript|XR_005360…	GT:AD:DP:GQ:PL	0/1:15,20:35:99:450,0,135	0/1:11,16:27:90:495,0,90
chr6	21235033	.	G	C	814.06	.	ANN=C|upstream_gene_variant|MODIFIER|AQP8|AQP8|transcript|XM_038540005.1|protein_coding||c.-1822C>G|||||1651|,C|upstream_gene_variant|MODIFIER|AQP8|AQP8|transcript|XM_038540006.1|protein_coding||c.-2029C>G|||||1615|,C|intergenic_region|MODIFIER|AQP8-LOC100684915|AQP8-LOC100684915|intergenic_region|AQP8-LOC100684915|||n.21235033G>C||||||;BaseQRankSum=-1.17;ExcessHet=3.0103;FS=0;MQ=56.25;MQRankSum=…	GT:AD:DP:GQ:PL	1/1:1,16:17:23:452,23,0	1/1:0,20:20:60:828,60,0
chr6	21747798	.	G	T	354.05	.	ANN=T|intron_variant|MODIFIER|RBBP6|RBBP6|transcript|XM_038540023.1|protein_coding|1/17|c.167-2391C>A||||||,T|intron_variant|MODIFIER|RBBP6|RBBP6|transcript|XM_038540025.1|protein_coding|1/16|c.167-2391C>A||||||,T|intron_variant|MODIFIER|RBBP6|RBBP6|transcript|XM_038540024.1|protein_coding|2/18|c.167-2391C>A||||||;ExcessHet=3.0103;FS=0;MQ=60;MQRankSum=0;QD=30.91;ReadPosRankSum=-0.366;SOR=2.584;DP…	GT:AD:DP:GQ:PL	1/1:1,6:7:13:263,13,0	1/1:0,9:9:27:368,27,0
chr6	23234904	.	C	G	631.06	.	ANN=G|intergenic_region|MODIFIER|HS3ST2-OTOA|HS3ST2-OTOA|intergenic_region|HS3ST2-OTOA|||n.23234904C>G||||||;ExcessHet=3.0103;FS=0;MQ=48.58;QD=26.79;SOR=1.426;DP=50;AF=1;MLEAC=2;MLEAF=1;AN=4;AC=4	GT:AD:DP:GQ:PL	1/1:0,23:23:69:630,69,0	1/1:0,22:22:66:645,66,0
chr6	24126436	.	T	G	616.06	.	ANN=G|intron_variant|MODIFIER|LOC479817|LOC479817|transcript|XM_038540101.1|protein_coding|21/31|c.3411+2449A>C||||||,G|intron_variant|MODIFIER|LOC479817|LOC479817|transcript|XM_038540109.1|protein_coding|21/31|c.3135+2449A>C||||||,G|intron_variant|MODIFIER|LOC479817|LOC479817|transcript|XM_038540102.1|protein_coding|22/32|c.3411+2449A>C||||||,G|intron_variant|MODIFIER|LOC479817|LOC479817|transcr…	GT:AD:DP:GQ:PL	1/1:0,14:14:42:630,42,0	1/1:0,10:10:30:450,30,0
chr6	24126438	.	T	G	616.06	.	ANN=G|intron_variant|MODIFIER|LOC479817|LOC479817|transcript|XM_038540101.1|protein_coding|21/31|c.3411+2447A>C||||||,G|intron_variant|MODIFIER|LOC479817|LOC479817|transcript|XM_038540109.1|protein_coding|21/31|c.3135+2447A>C||||||,G|intron_variant|MODIFIER|LOC479817|LOC479817|transcript|XM_038540102.1|protein_coding|22/32|c.3411+2447A>C||||||,G|intron_variant|MODIFIER|LOC479817|LOC479817|transcr…	GT:AD:DP:GQ:PL	1/1:0,14:14:42:630,42,0	1/1:0,10:10:30:450,30,0
chr6	27186359	.	A	G	425.06	.	ANN=G|intron_variant|MODIFIER|XYLT1|XYLT1|transcript|NM_001008718.1_3|protein_coding|1/10|c.370-65973T>C||||||;ExcessHet=3.0103;FS=0;MQ=60;QD=26.36;SOR=3.912;DP=29;AF=1;MLEAC=2;MLEAF=1;AN=4;AC=4	GT:AD:DP:GQ:PL	1/1:0,14:14:41:383,41,0	1/1:0,13:13:39:439,39,0
chr6	27498392	.	T	C	318.96	.	ANN=C|upstream_gene_variant|MODIFIER|LOC119872194|LOC119872194|transcript|XR_005360890.1|pseudogene||n.-2672T>C|||||2672|,C|intergenic_region|MODIFIER|LOC119872193-LOC119872194|LOC119872193-LOC119872194|intergenic_region|LOC119872193-LOC119872194|||n.27498392T>C||||||;ExcessHet=3.0103;FS=0;MQ=52.53;QD=30.25;SOR=4.174;BaseQRankSum=-1.383;MQRankSum=1.383;ReadPosRankSum=1.383;DP=22;AF=0.5;MLEAC=1;ML…	GT:AD:DP:GQ:PL	1/1:0,9:9:27:385,27,0	0/1:1,8:9:18:324,0,18
chr6	28587756	.	A	G	1156.06	.	ANN=G|intron_variant|MODIFIER|BMERB1|BMERB1|transcript|XM_038540278.1|protein_coding|1/5|c.106+29887T>C||||||,G|intron_variant|MODIFIER|BMERB1|BMERB1|transcript|XM_038540279.1|protein_coding|1/5|c.106+29887T>C||||||,G|intron_variant|MODIFIER|BMERB1|BMERB1|transcript|XM_038540280.1|protein_coding|1/5|c.106+29887T>C||||||;ExcessHet=3.0103;FS=0;MQ=59.46;QD=25.78;SOR=1.981;DP=51;AF=1;MLEAC=2;MLEAF=1;…	GT:AD:DP:GQ:PL	1/1:0,26:26:78:1170,78,0	1/1:0,25:25:75:1116,75,0
chr6	43390740	.	C	T	163.96	.	ANN=T|intron_variant|MODIFIER|AKNAD1|AKNAD1|transcript|XR_005361049.1|protein_coding|7/11|c.1793-361C>T||||||WARNING_TRANSCRIPT_MULTIPLE_STOP_CODONS,T|intron_variant|MODIFIER|AKNAD1|AKNAD1|transcript|XM_038541124.1|protein_coding|7/13|c.1522-361C>T||||||,T|intron_variant|MODIFIER|AKNAD1|AKNAD1|transcript|XM_038541123.1|protein_coding|7/13|c.1522-361C>T||||||,T|intron_variant|MODIFIER|AKNAD1|AKNAD…	GT:AD:DP:GQ:PL	1/1:0,4:4:12:137,12,0	1/1:0,5:5:15:178,15,0
chr6	43763579	.	T	G	297.01	.	ANN=G|intron_variant|MODIFIER|LOC611915|LOC611915|transcript|XM_038541159.1|protein_coding|1/9|c.252+78T>G||||||,G|intron_variant|MODIFIER|LOC611915|LOC611915|transcript|XM_038541160.1|protein_coding|1/9|c.183+147T>G||||||,G|intron_variant|MODIFIER|LOC611915|LOC611915|transcript|XM_038541161.1|protein_coding|1/8|c.252+78T>G||||||,G|intron_variant|MODIFIER|LOC611915|LOC611915|transcript|XM_0385411…	GT:AD:DP:GQ:PL	0/1:4,15:19:11:274,0,11	1/1:2,17:19:19:311,19,0
chr6	46208150	.	G	C	1156.06	.	ANN=C|intergenic_region|MODIFIER|LOC106558908-LOC111096363|LOC106558908-LOC111096363|intergenic_region|LOC106558908-LOC111096363|||n.46208150G>C||||||;ExcessHet=3.0103;FS=0;MQ=51.31;QD=33.17;SOR=3.69;DP=54;AF=1;MLEAC=2;MLEAF=1;AN=4;AC=4	GT:AD:DP:GQ:PL	1/1:0,27:27:78:1170,78,0	1/1:0,24:24:66:990,66,0
chr6	49101785	.	G	A	1005.06	.	ANN=A|intergenic_region|MODIFIER|OLFM3-LOC119872415|OLFM3-LOC119872415|intergenic_region|OLFM3-LOC119872415|||n.49101785G>A||||||;ExcessHet=3.0103;FS=0;MQ=60;QD=30.46;SOR=0.752;DP=63;AF=1;MLEAC=2;MLEAF=1;AN=4;AC=4	GT:AD:DP:GQ:PL	1/1:0,33:33:99:1019,99,0	1/1:0,27:27:81:872,81,0
chr6	49365842	.	G	A	261.64	.	ANN=A|intergenic_region|MODIFIER|S1PR1-LOC119872353|S1PR1-LOC119872353|intergenic_region|S1PR1-LOC119872353|||n.49365842G>A||||||;BaseQRankSum=2.362;ExcessHet=3.0103;FS=0;MQ=37.43;MQRankSum=0.183;QD=23.79;ReadPosRankSum=0.551;SOR=2.494;DP=21;AF=0.5;MLEAC=1;MLEAF=0.5;AN=4;AC=2	GT:AD:DP:GQ:PL	0/1:2,9:11:44:269,0,44	0/1:4,6:10:99:139,0,122
chr6	52022392	.	T	A	1246.06	.	ANN=A|intergenic_region|MODIFIER|LOC119876383-MIR137|LOC119876383-MIR137|intergenic_region|LOC119876383-MIR137|||n.52022392T>A||||||;ExcessHet=3.0103;FS=0;MQ=60;QD=35.39;SOR=0.997;DP=53;AF=1;MLEAC=2;MLEAF=1;AN=4;AC=4	GT:AD:DP:GQ:PL	1/1:0,28:28:84:1260,84,0	1/1:0,25:25:75:1125,75,0
chr6	52226078	.	G	*,A	507.04	.	ANN=A|intron_variant|MODIFIER|LOC111096372|LOC111096372|transcript|XR_005361166.1|pseudogene|5/9|n.1971+4601C>T||||||,A|intron_variant|MODIFIER|LOC111096372|LOC111096372|transcript|XR_005361158.1|pseudogene|4/8|n.1927+4601C>T||||||,A|intron_variant|MODIFIER|LOC111096372|LOC111096372|transcript|XR_005361159.1|pseudogene|5/9|n.738+4601C>T||||||,A|intron_variant|MODIFIER|LOC111096372|LOC111096372|tr…	GT:AD:DP:GQ:PL	1/2:0,6,22:28:54:880,517,454,141,0,54	2/2:0,.,12:12:35:341,.,.,35,.,0
chr6	53278300	.	C	T	999.06	.	ANN=T|intergenic_region|MODIFIER|LOC100684402-LOC119876386|LOC100684402-LOC119876386|intergenic_region|LOC100684402-LOC119876386|||n.53278300C>T||||||;ExcessHet=3.0103;FS=0;MQ=60;QD=31.22;SOR=0.818;DP=62;AF=1;MLEAC=2;MLEAF=1;AN=4;AC=4	GT:AD:DP:GQ:PL	1/1:0,32:32:95:1013,95,0	1/1:0,29:29:87:911,87,0
chr6	53646102	.	A	G	344.04	.	ANN=G|intron_variant|MODIFIER|LOC111096375|LOC111096375|transcript|XR_005360419.1|pseudogene|1/1|n.274+402T>C||||||;ExcessHet=3.0103;FS=0;MQ=51.08;QD=25.36;SOR=4.407;DP=15;AF=1;MLEAC=2;MLEAF=1;AN=4;AC=4	GT:AD:DP:GQ:PL	1/1:0,8:8:24:358,24,0	1/1:0,6:6:18:270,18,0
chr6	53646104	.	G	A	344.04	.	ANN=A|intron_variant|MODIFIER|LOC111096375|LOC111096375|transcript|XR_005360419.1|pseudogene|1/1|n.274+400C>T||||||;ExcessHet=3.0103;FS=0;MQ=51.08;QD=25.12;SOR=4.407;DP=14;AF=1;MLEAC=2;MLEAF=1;AN=4;AC=4	GT:AD:DP:GQ:PL	1/1:0,8:8:24:358,24,0	1/1:0,6:6:18:270,18,0
chr6	55844924	.	G	A	128.14	.	ANN=A|intron_variant|MODIFIER|LOC119872267|LOC119872267|transcript|XR_005361238.1|pseudogene|3/3|n.901-1553G>A||||||;ExcessHet=3.0103;FS=0;MQ=55.64;QD=33.08;SOR=2.833;DP=23;AF=1;MLEAC=2;MLEAF=1;AN=4;AC=4	GT:AD:DP:GQ:PL	1/1:0,3:3:8:112,8,0	1/1:0,4:4:12:142,12,0
chr6	56717829	.	C	A	664.06	.	ANN=A|intergenic_region|MODIFIER|RPL5-EVI5|RPL5-EVI5|intergenic_region|RPL5-EVI5|||n.56717829C>A||||||;ExcessHet=3.0103;FS=0;MQ=60;QD=33.74;SOR=2.448;DP=38;AF=1;MLEAC=2;MLEAF=1;AN=4;AC=4	GT:AD:DP:GQ:PL	1/1:0,15:15:45:520,45,0	1/1:0,20:20:60:678,60,0
chr6	59792385	.	C	G	732.06	.	ANN=G|intron_variant|MODIFIER|GBP5|GBP5|transcript|XM_038541450.1|protein_coding|1/10|c.-20+218C>G||||||;ExcessHet=3.0103;FS=0;MQ=59.84;QD=29.42;SOR=2.712;DP=54;AF=1;MLEAC=2;MLEAF=1;AN=4;AC=4	GT:AD:DP:GQ:PL	1/1:0,17:17:51:746,51,0	1/1:0,16:16:48:632,48,0
chr6	60613410	.	T	C	1067.06	.	ANN=C|intron_variant|MODIFIER|LOC102152020|LOC102152020|transcript|XR_005361299.1|pseudogene|4/9|n.581-15101T>C||||||,C|intron_variant|MODIFIER|LOC102152020|LOC102152020|transcript|XR_005361298.1|pseudogene|1/6|n.111-15101T>C||||||;ExcessHet=3.0103;FS=0;MQ=59.87;QD=29.45;SOR=3.528;BaseQRankSum=3;MQRankSum=-0.265;ReadPosRankSum=-2.261;DP=68;AF=0.5;MLEAC=1;MLEAF=0.5;AN=4;AC=3	GT:AD:DP:GQ:PL	1/1:0,25:25:74:1081,74,0	0/1:3,19:22:37:566,0,37
chr6	61254727	.	T	A	902.06	.	ANN=A|upstream_gene_variant|MODIFIER|LOC119872453|LOC119872453|transcript|XR_005361525.1|snRNA||n.-525T>A|||||525|,A|intergenic_region|MODIFIER|LOC106558973-LOC119872453|LOC106558973-LOC119872453|intergenic_region|LOC106558973-LOC119872453|||n.61254727T>A||||||;ExcessHet=3.0103;FS=0;MQ=60;QD=32.22;SOR=1.863;DP=55;AF=1;MLEAC=2;MLEAF=1;AN=4;AC=4	GT:AD:DP:GQ:PL	1/1:0,28:28:84:916,84,0	1/1:0,26:26:78:840,78,0
chr6	61955647	.	T	C	391.05	.	ANN=C|intron_variant|MODIFIER|LOC111096416|LOC111096416|transcript|XR_005361309.1|pseudogene|1/2|n.1161+649A>G||||||;ExcessHet=3.0103;FS=0;MQ=59.26;QD=31.51;SOR=3.258;DP=13;AF=1;MLEAC=2;MLEAF=1;AN=4;AC=4	GT:AD:DP:GQ:PL	1/1:0,4:4:12:180,12,0	1/1:0,9:9:27:405,27,0
chr6	61955651	.	T	C	391.05	.	ANN=C|intron_variant|MODIFIER|LOC111096416|LOC111096416|transcript|XR_005361309.1|pseudogene|1/2|n.1161+645A>G||||||;ExcessHet=3.0103;FS=0;MQ=59.02;QD=28.55;SOR=2.833;DP=12;AF=1;MLEAC=2;MLEAF=1;AN=4;AC=4	GT:AD:DP:GQ:PL	1/1:0,3:3:9:135,9,0	1/1:0,9:9:27:405,27,0
chr6	62282559	.	A	T	943.06	.	ANN=T|intron_variant|MODIFIER|ODF2L|ODF2L|transcript|XM_038541476.1|protein_coding|10/16|c.1056+718A>T||||||,T|intron_variant|MODIFIER|ODF2L|ODF2L|transcript|XM_038541478.1|protein_coding|11/17|c.1056+718A>T||||||,T|intron_variant|MODIFIER|ODF2L|ODF2L|transcript|XM_038541479.1|protein_coding|11/17|c.1056+718A>T||||||,T|intron_variant|MODIFIER|ODF2L|ODF2L|transcript|XM_038541480.1|protein_coding|1…	GT:AD:DP:GQ:PL	1/1:1,31:32:61:957,61,0	1/1:0,22:22:65:693,65,0
chr6	62607915	.	T	G	481.06	.	ANN=G|intron_variant|MODIFIER|COL24A1|COL24A1|transcript|XM_038541487.1|protein_coding|21/60|c.2349+71T>G||||||,G|intron_variant|MODIFIER|COL24A1|COL24A1|transcript|XM_038541490.1|protein_coding|21/60|c.2349+71T>G||||||,G|intron_variant|MODIFIER|COL24A1|COL24A1|transcript|XM_038541491.1|protein_coding|21/59|c.2349+71T>G||||||,G|intron_variant|MODIFIER|COL24A1|COL24A1|transcript|XM_038541488.1|pro…	GT:AD:DP:GQ:PL	1/1:0,10:10:30:450,30,0	1/1:0,11:11:33:495,33,0
chr6	63523722	.	A	T	859.06	.	ANN=T|intron_variant|MODIFIER|MCOLN2|MCOLN2|transcript|XM_038541520.1|protein_coding|3/13|c.412-937A>T||||||,T|intron_variant|MODIFIER|MCOLN2|MCOLN2|transcript|XM_038541523.1|protein_coding|3/13|c.328-937A>T||||||,T|intron_variant|MODIFIER|MCOLN2|MCOLN2|transcript|XM_038541522.1|protein_coding|3/13|c.328-937A>T||||||,T|intron_variant|MODIFIER|MCOLN2|MCOLN2|transcript|XM_038541521.1|protein_coding…	GT:AD:DP:GQ:PL	1/1:0,28:28:83:873,83,0	1/1:0,23:23:68:618,68,0
chr6	63523723	.	A	C	557.05	.	ANN=C|intron_variant|MODIFIER|MCOLN2|MCOLN2|transcript|XM_038541520.1|protein_coding|3/13|c.412-936A>C||||||,C|intron_variant|MODIFIER|MCOLN2|MCOLN2|transcript|XM_038541523.1|protein_coding|3/13|c.328-936A>C||||||,C|intron_variant|MODIFIER|MCOLN2|MCOLN2|transcript|XM_038541522.1|protein_coding|3/13|c.328-936A>C||||||,C|intron_variant|MODIFIER|MCOLN2|MCOLN2|transcript|XM_038541521.1|protein_coding…	GT:AD:DP:GQ:PL	1/1:3,28:31:26:571,26,0	1/1:0,23:23:68:618,68,0
chr6	65242850	.	C	G	929.06	.	ANN=G|intron_variant|MODIFIER|LOC102151889|LOC102151889|transcript|XR_005361351.1|pseudogene|2/4|n.381-7229C>G||||||,G|intron_variant|MODIFIER|LOC102151889|LOC102151889|transcript|XR_005361350.1|pseudogene|2/3|n.381-7229C>G||||||,G|intron_variant|MODIFIER|LOC102151889|LOC102151889|transcript|XR_005361352.1|pseudogene|2/4|n.381-7229C>G||||||,G|intron_variant|MODIFIER|LOC102151889|LOC102151889|tran…	GT:AD:DP:GQ:PL	1/1:0,33:33:99:943,99,0	1/1:0,24:24:72:723,72,0
chr6	66411763	.	T	A	1367.06	.	ANN=A|intron_variant|MODIFIER|ADGRL2|ADGRL2|transcript|NM_001190488.1_3|protein_coding|2/20|c.-93-122903A>T||||||;ExcessHet=3.0103;FS=0;MQ=60;QD=25.26;SOR=1.609;DP=54;AF=1;MLEAC=2;MLEAF=1;AN=4;AC=4	GT:AD:DP:GQ:PL	1/1:0,31:31:93:1381,93,0	1/1:0,23:23:69:986,69,0
chr6	66689820	.	A	C	166.14	.	ANN=C|intron_variant|MODIFIER|ADGRL2|ADGRL2|transcript|NM_001190488.1_3|protein_coding|1/20|c.-302-32770T>G||||||;ExcessHet=3.0103;FS=0;MQ=21;QD=32.09;SOR=3.258;DP=8;AF=1;MLEAC=2;MLEAF=1;AN=4;AC=4	GT:AD:DP:GQ:PL	1/1:0,4:4:12:180,12,0	1/1:0,4:4:12:180,12,0
chr6	71099355	.	G	A	62.84	.	ANN=A|upstream_gene_variant|MODIFIER|ST6GALNAC3|ST6GALNAC3|transcript|XM_038541636.1|protein_coding||c.-502C>T|||||357|,A|upstream_gene_variant|MODIFIER|ST6GALNAC3|ST6GALNAC3|transcript|XM_038541639.1|protein_coding||c.-502C>T|||||357|,A|upstream_gene_variant|MODIFIER|ST6GALNAC3|ST6GALNAC3|transcript|XM_038541638.1|protein_coding||c.-502C>T|||||357|,A|upstream_gene_variant|MODIFIER|ST6GALNAC3|ST6…	GT:AD:DP:GQ:PL	1/1:0,5:5:9:76,9,0	1/1:0,5:5:11:55,11,0
chr6	71487145	.	A	G	1369.06	.	ANN=G|intron_variant|MODIFIER|SLC44A5|SLC44A5|transcript|XR_005361388.1|protein_coding|1/23|c.86+2947A>G||||||WARNING_TRANSCRIPT_MULTIPLE_STOP_CODONS,G|intron_variant|MODIFIER|SLC44A5|SLC44A5|transcript|XM_038541647.1|protein_coding|1/22|c.-62+3643A>G||||||,G|intron_variant|MODIFIER|SLC44A5|SLC44A5|transcript|XM_038541649.1|protein_coding|1/23|c.-62+3643A>G||||||,G|intron_variant|MODIFIER|SLC44A5…	GT:AD:DP:GQ:PL	1/1:0,31:31:93:1383,93,0	1/1:0,25:25:72:1044,72,0
chr6	71537630	.	A	G	619.06	.	ANN=G|intron_variant|MODIFIER|SLC44A5|SLC44A5|transcript|XR_005361388.1|protein_coding|2/23|c.205+7125A>G||||||WARNING_TRANSCRIPT_MULTIPLE_STOP_CODONS,G|intron_variant|MODIFIER|SLC44A5|SLC44A5|transcript|XM_038541647.1|protein_coding|2/22|c.58+7125A>G||||||,G|intron_variant|MODIFIER|SLC44A5|SLC44A5|transcript|XM_038541649.1|protein_coding|2/23|c.13+7170A>G||||||,G|intron_variant|MODIFIER|SLC44A5|…	GT:AD:DP:GQ:PL	1/1:0,25:25:62:633,62,0	1/1:0,18:18:51:544,51,0
chr6	72087300	.	G	A	1299.06	.	ANN=A|intergenic_region|MODIFIER|LOC100687792-TYW3|LOC100687792-TYW3|intergenic_region|LOC100687792-TYW3|||n.72087300G>A||||||;ExcessHet=3.0103;FS=0;MQ=60;QD=28.96;SOR=1.112;DP=51;AF=1;MLEAC=2;MLEAF=1;AN=4;AC=4	GT:AD:DP:GQ:PL	1/1:0,32:32:93:1313,93,0	1/1:0,19:19:57:815,57,0
chr6	73156462	.	C	T	1200.06	.	ANN=T|intergenic_region|MODIFIER|LOC119872373-LOC111096535|LOC119872373-LOC111096535|intergenic_region|LOC119872373-LOC111096535|||n.73156462C>T||||||;ExcessHet=3.0103;FS=0;MQ=60;QD=26.41;SOR=0.693;DP=58;AF=1;MLEAC=2;MLEAF=1;AN=4;AC=4	GT:AD:DP:GQ:PL	1/1:0,21:21:63:939,63,0	1/1:0,28:28:84:1214,84,0
chr6	75496013	.	A	T	166.14	.	ANN=T|intron_variant|MODIFIER|PTGER3|PTGER3|transcript|XR_005361412.1|protein_coding|2/3|c.1089+25825A>T||||||WARNING_TRANSCRIPT_MULTIPLE_STOP_CODONS,T|intron_variant|MODIFIER|PTGER3|PTGER3|transcript|XM_038541660.1|protein_coding|2/3|c.1090-17701A>T||||||,T|intron_variant|MODIFIER|PTGER3|PTGER3|transcript|XM_038541661.1|protein_coding|2/2|c.1089+25825A>T||||||,T|intron_variant|MODIFIER|PTGER3|PT…	GT:AD:DP:GQ:PL	1/1:0,2:2:6:90,6,0	1/1:0,4:4:12:180,12,0
chr6	75544427	.	A	G	1149.06	.	ANN=G|intron_variant|MODIFIER|PTGER3|PTGER3|transcript|XR_005361412.1|protein_coding|2/3|c.1090-54917A>G||||||WARNING_TRANSCRIPT_MULTIPLE_STOP_CODONS,G|intron_variant|MODIFIER|PTGER3|PTGER3|transcript|XM_038541662.1|protein_coding|2/2|c.1090-71411A>G||||||;ExcessHet=3.0103;FS=0;MQ=60;QD=32.83;SOR=1.002;DP=67;AF=1;MLEAC=2;MLEAF=1;AN=4;AC=4	GT:AD:DP:GQ:PL	1/1:0,35:35:99:1163,105,0	1/1:0,28:28:84:994,84,0
chr6	77716060	.	A	G	560.06	.	ANN=G|intergenic_region|MODIFIER|WLS-LOC111096464|WLS-LOC111096464|intergenic_region|WLS-LOC111096464|||n.77716060A>G||||||;ExcessHet=3.0103;FS=0;MQ=54.5;QD=25.96;SOR=5.421;DP=29;AF=1;MLEAC=2;MLEAF=1;AN=4;AC=4	GT:AD:DP:GQ:PL	1/1:0,14:14:39:574,39,0	1/1:0,13:13:36:531,36,0
chr6	77716068	.	T	C	526.06	.	ANN=C|intergenic_region|MODIFIER|WLS-LOC111096464|WLS-LOC111096464|intergenic_region|WLS-LOC111096464|||n.77716068T>C||||||;ExcessHet=3.0103;FS=0;MQ=55.38;QD=37.19;SOR=5.283;DP=26;AF=1;MLEAC=2;MLEAF=1;AN=4;AC=4	GT:AD:DP:GQ:PL	1/1:0,13:13:36:540,36,0	1/1:0,13:13:36:531,36,0
chr6	77718159	.	G	T	335.04	.	ANN=T|intergenic_region|MODIFIER|WLS-LOC111096464|WLS-LOC111096464|intergenic_region|WLS-LOC111096464|||n.77718159G>T||||||;ExcessHet=3.0103;FS=0;MQ=60;QD=34.24;SOR=2.833;DP=10;AF=1;MLEAC=1;MLEAF=0.5;AN=4;AC=4	GT:AD:DP:GQ:PL	1/1:0,8:8:24:349,24,0	1/1:0,2:2:6:90,6,0
chr10	20444748	.	A	T	733.06	.	ANN=T|intron_variant|MODIFIER|TBC1D22A|TBC1D22A|transcript|XM_038550203.1|protein_coding|4/12|c.637+5337T>A||||||,T|intron_variant|MODIFIER|TBC1D22A|TBC1D22A|transcript|XM_038550204.1|protein_coding|4/11|c.637+5337T>A||||||,T|intron_variant|MODIFIER|TBC1D22A|TBC1D22A|transcript|XM_038550205.1|protein_coding|4/11|c.637+5337T>A||||||,T|intragenic_variant|MODIFIER|LOC102152907|LOC102152907|gene_vari…	GT:AD:DP:GQ:PL	1/1:0,17:17:51:747,51,0	1/1:0,8:8:24:360,24,0
chr10	20444768	.	T	C	586.06	.	ANN=C|intron_variant|MODIFIER|TBC1D22A|TBC1D22A|transcript|XM_038550203.1|protein_coding|4/12|c.637+5317A>G||||||,C|intron_variant|MODIFIER|TBC1D22A|TBC1D22A|transcript|XM_038550204.1|protein_coding|4/11|c.637+5317A>G||||||,C|intron_variant|MODIFIER|TBC1D22A|TBC1D22A|transcript|XM_038550205.1|protein_coding|4/11|c.637+5317A>G||||||,C|intragenic_variant|MODIFIER|LOC102152907|LOC102152907|gene_vari…	GT:AD:DP:GQ:PL	1/1:1,20:21:58:600,58,0	1/1:0,10:10:30:338,30,0
chr10	20466454	.	A	G	225.97	.	ANN=G|intron_variant|MODIFIER|TBC1D22A|TBC1D22A|transcript|XM_038550203.1|protein_coding|1/12|c.63-10151T>C||||||,G|intron_variant|MODIFIER|TBC1D22A|TBC1D22A|transcript|XM_038550204.1|protein_coding|1/11|c.63-10151T>C||||||,G|intron_variant|MODIFIER|TBC1D22A|TBC1D22A|transcript|XM_038550205.1|protein_coding|1/11|c.63-10151T>C||||||;ExcessHet=3.0103;FS=0;MQ=60;QD=27.9;SOR=0.693;DP=12;AF=1;MLEAC=2;…	GT:AD:DP:GQ:PL	1/1:0,6:6:18:225,18,0	1/1:0,6:6:18:240,18,0
chr10	25577266	.	A	T	954.06	.	ANN=T|intron_variant|MODIFIER|MRTFA|MRTFA|transcript|XM_038550458.1|protein_coding|2/14|c.93+22368A>T||||||,T|intron_variant|MODIFIER|MRTFA|MRTFA|transcript|XM_038550462.1|protein_coding|2/14|c.-322+22368A>T||||||,T|intron_variant|MODIFIER|MRTFA|MRTFA|transcript|XM_038550459.1|protein_coding|2/14|c.93+22368A>T||||||;BaseQRankSum=1.802;ExcessHet=3.0103;FS=0;MQ=60;MQRankSum=0;QD=30.78;ReadPosRankSu…	GT:AD:DP:GQ:PL	1/1:1,30:31:83:968,83,0	1/1:0,23:23:69:697,69,0
chr20	19481864	.	C	T	926.06	.	ANN=T|intron_variant|MODIFIER|SHQ1|SHQ1|transcript|XM_038565848.1|protein_coding|9/10|c.1066+2326C>T||||||,T|intron_variant|MODIFIER|LOC111091272|LOC111091272|transcript|XR_005374726.1|pseudogene|1/3|n.273+7596G>A||||||,T|non_coding_transcript_exon_variant|MODIFIER|LOC111091273|LOC111091273|transcript|XR_005374727.1|pseudogene|2/2|n.396G>A||||||;ExcessHet=3.0103;FS=0;MQ=60;QD=29.87;SOR=1.214;DP=6…	GT:AD:DP:GQ:PL	1/1:0,31:31:92:940,92,0	1/1:0,31:31:91:846,91,0
chr27	5554378	.	C	T	298.02	.	ANN=T|intron_variant|MODIFIER|TIGAR|TIGAR|transcript|XM_038576514.1|protein_coding|2/5|c.70+808C>T||||||;ExcessHet=3.0103;FS=0;MQ=60;QD=33.79;SOR=1.609;DP=11;AF=1;MLEAC=1;MLEAF=0.5;AN=4;AC=4	GT:AD:DP:GQ:PL	1/1:0,7:7:21:312,21,0	1/1:0,2:2:6:90,6,0
chr27	5554386	.	A	T	298.02	.	ANN=T|intron_variant|MODIFIER|TIGAR|TIGAR|transcript|XM_038576514.1|protein_coding|2/5|c.70+816A>T||||||;ExcessHet=3.0103;FS=0;MQ=60;QD=28.75;SOR=1.609;DP=11;AF=1;MLEAC=1;MLEAF=0.5;AN=4;AC=4	GT:AD:DP:GQ:PL	1/1:0,7:7:21:312,21,0	1/1:0,3:3:9:135,9,0
chr27	5571876	.	C	T	671.06	.	ANN=T|downstream_gene_variant|MODIFIER|TIGAR|TIGAR|transcript|XM_038576514.1|protein_coding||c.*2535C>T|||||932|,T|intergenic_region|MODIFIER|TIGAR-FGF23|TIGAR-FGF23|intergenic_region|TIGAR-FGF23|||n.5571876C>T||||||;ExcessHet=3.0103;FS=0;MQ=60;QD=17;SOR=1.23;DP=52;AF=1;MLEAC=2;MLEAF=1;AN=4;AC=4	GT:AD:DP:GQ:PL	1/1:0,28:28:82:785,82,0	1/1:0,23:23:69:685,69,0
chr27	5662862	.	T	C	1111.06	.	ANN=C|intergenic_region|MODIFIER|FGF6-LOC100687967|FGF6-LOC100687967|intergenic_region|FGF6-LOC100687967|||n.5662862T>C||||||;ExcessHet=3.0103;FS=0;MQ=60;QD=31.59;SOR=0.941;DP=69;AF=1;MLEAC=2;MLEAF=1;AN=4;AC=4	GT:AD:DP:GQ:PL	1/1:0,34:34:99:1088,102,0	1/1:0,34:34:99:1125,102,0
chr27	5672438	.	C	T	811.06	.	ANN=T|intergenic_region|MODIFIER|LOC100687967-C27H12orf4|LOC100687967-C27H12orf4|intergenic_region|LOC100687967-C27H12orf4|||n.5672438C>T||||||;BaseQRankSum=1.781;ExcessHet=3.0103;FS=0;MQ=60;MQRankSum=0;QD=17.73;ReadPosRankSum=0.814;SOR=1.179;DP=40;AF=1;MLEAC=2;MLEAF=1;AN=4;AC=4	GT:AD:DP:GQ:PL	1/1:1,14:15:21:280,21,0	1/1:0,20:20:60:825,60,0
chr27	5709066	.	T	G	397.06	.	ANN=G|intron_variant|MODIFIER|C27H12orf4|C27H12orf4|transcript|XR_005379755.1|protein_coding|12/12|c.1692-2618A>C||||||WARNING_TRANSCRIPT_MULTIPLE_STOP_CODONS,G|intron_variant|MODIFIER|C27H12orf4|C27H12orf4|transcript|XM_038576520.1|protein_coding|8/10|c.943-2618A>C||||||,G|intron_variant|MODIFIER|C27H12orf4|C27H12orf4|transcript|XM_038576518.1|protein_coding|11/13|c.1441-2618A>C||||||,G|intron_v…	GT:AD:DP:GQ:PL	1/1:0,11:11:33:411,33,0	1/1:0,7:7:20:204,20,0
chr27	6136231	.	A	T	126.64	.	ANN=T|intergenic_region|MODIFIER|GALNT8-LOC119866433|GALNT8-LOC119866433|intergenic_region|GALNT8-LOC119866433|||n.6136231A>T||||||;BaseQRankSum=0.218;ExcessHet=3.0103;FS=19.445;MQ=51.44;MQRankSum=2.926;QD=7.91;ReadPosRankSum=-0.32;SOR=3.897;DP=29;AF=0.5;MLEAC=1;MLEAF=0.5;AN=4;AC=2	GT:AD:DP:GQ:PL	0/1:10,6:16:99:134,0,280	0/1:9,3:12:83:83,0,285
chr27	6136235	.	A	T	123.64	.	ANN=T|intergenic_region|MODIFIER|GALNT8-LOC119866433|GALNT8-LOC119866433|intergenic_region|GALNT8-LOC119866433|||n.6136235A>T||||||;BaseQRankSum=-0.666;ExcessHet=3.0103;FS=25.233;MQ=48.84;MQRankSum=2.968;QD=8.83;ReadPosRankSum=0.33;SOR=3.585;DP=27;AF=0.5;MLEAC=1;MLEAF=0.5;AN=4;AC=2	GT:AD:DP:GQ:PL	0/1:9,5:14:99:131,0,322	0/1:9,3:12:83:83,0,285
chr34	34582475	.	T	A	301.02	.	ANN=A|intergenic_region|MODIFIER|LOC102152454-LOC111093889|LOC102152454-LOC111093889|intergenic_region|LOC102152454-LOC111093889|||n.34582475T>A||||||;ExcessHet=3.0103;FS=0;MQ=60;QD=30.32;SOR=4.174;DP=10;AF=1;MLEAC=1;MLEAF=0.5;AN=4;AC=4	GT:AD:DP:GQ:PL	1/1:0,7:7:21:315,21,0	1/1:0,3:3:9:135,9,0
chr34	36470950	.	G	C	497.06	.	ANN=C|intron_variant|MODIFIER|LOC111093904|LOC111093904|transcript|XR_005384020.1|pseudogene|3/4|n.458+2030C>G||||||,C|intron_variant|MODIFIER|LOC111093904|LOC111093904|transcript|XR_005384021.1|pseudogene|2/3|n.248-4919C>G||||||;ExcessHet=3.0103;FS=0;MQ=60;QD=28.21;SOR=1.609;DP=27;AF=1;MLEAC=2;MLEAF=1;AN=4;AC=4	GT:AD:DP:GQ:PL	1/1:0,10:10:30:296,30,0	1/1:0,17:17:47:511,47,0
chr34	37591159	.	A	G	130.96	.	ANN=G|intergenic_region|MODIFIER|SPATA16-LOC111093953|SPATA16-LOC111093953|intergenic_region|SPATA16-LOC111093953|||n.37591159A>G||||||;ExcessHet=3.0103;FS=0;MQ=59.32;QD=18.71;SOR=1.609;DP=21;AF=1;MLEAC=1;MLEAF=0.5;AN=4;AC=4	GT:AD:DP:GQ:PL	1/1:0,7:7:15:145,15,0	1/1:0,2:2:6:61,6,0
chr34	38254031	.	A	T	468.06	.	ANN=T|intron_variant|MODIFIER|NLGN1|NLGN1|transcript|XM_038583929.1|protein_coding|4/6|c.707-198377A>T||||||,T|intron_variant|MODIFIER|NLGN1|NLGN1|transcript|XM_038583931.1|protein_coding|4/6|c.707-198377A>T||||||,T|intron_variant|MODIFIER|NLGN1|NLGN1|transcript|XM_038583930.1|protein_coding|4/6|c.707-198377A>T||||||,T|intron_variant|MODIFIER|NLGN1|NLGN1|transcript|XM_038583932.1|protein_coding|4…	GT:AD:DP:GQ:PL	1/1:0,11:11:33:482,33,0	1/1:0,10:10:29:399,29,0
chr34	39247081	.	C	T	627.06	.	ANN=T|intron_variant|MODIFIER|NAALADL2|NAALADL2|transcript|XM_038583935.1|protein_coding|2/13|c.680+10910C>T||||||,T|intron_variant|MODIFIER|NAALADL2|NAALADL2|transcript|XM_038583938.1|protein_coding|4/15|c.494+10910C>T||||||,T|intron_variant|MODIFIER|NAALADL2|NAALADL2|transcript|XM_038583936.1|protein_coding|2/12|c.680+10910C>T||||||,T|intron_variant|MODIFIER|NAALADL2|NAALADL2|transcript|XM_0385…	GT:AD:DP:GQ:PL	1/1:0,10:10:30:316,30,0	1/1:0,21:21:63:641,63,0
#Indels
chr4	30793540	.	G	GTGTT	1065.6	.	ANN=GTGTT|intergenic_region|MODIFIER|LOC102157292-LOC119871722|LOC102157292-LOC119871722|intergenic_region|LOC102157292-LOC119871722|||n.30793540_30793541insTGTT||||||;BaseQRankSum=-1.763;ExcessHet=3.0103;FS=2.627;MQ=60;MQRankSum=0;QD=22.67;ReadPosRankSum=0.032;SOR=1.255;DP=81;AF=0.5;MLEAC=1;MLEAF=0.5;AN=4;AC=2	GT:AD:DP:GQ:PL	0/1:20,27:47:99:1073,0,734	0/1:19,12:31:99:447,0,762
chr4	31361400	.	CT	C	1448.03	.	ANN=C|intergenic_region|MODIFIER|LOC119871492-LOC119871493|LOC119871492-LOC119871493|intergenic_region|LOC119871492-LOC119871493|||n.31361401delT||||||;ExcessHet=3.0103;FS=0;MQ=60;QD=28.39;SOR=1.314;DP=93;AF=1;MLEAC=2;MLEAF=1;AN=4;AC=4	GT:AD:DP:GQ:PL	1/1:0,51:51:99:1462,153,0	1/1:0,29:29:87:831,87,0
chr4	31367138	.	A	AATACATAC	1913.03	.	ANN=AATACATAC|intergenic_region|MODIFIER|LOC119871492-LOC119871493|LOC119871492-LOC119871493|intergenic_region|LOC119871492-LOC119871493|||n.31367138_31367139insATACATAC||||||;ExcessHet=3.0103;FS=0;MQ=60;QD=31.92;SOR=1.364;DP=77;AF=1;MLEAC=2;MLEAF=1;AN=4;AC=4	GT:AD:DP:GQ:PL	1/1:0,44:44:99:1927,132,0	1/1:0,31:31:93:1244,93,0
chr4	31508516	.	T	TA	1133.03	.	ANN=TA|intron_variant|MODIFIER|NRG3|NRG3|transcript|XM_038534491.1|protein_coding|1/9|c.841+122116_841+122117insA||||||,TA|intron_variant|MODIFIER|NRG3|NRG3|transcript|XM_038534492.1|protein_coding|1/9|c.841+122116_841+122117insA||||||,TA|intron_variant|MODIFIER|NRG3|NRG3|transcript|XM_038534493.1|protein_coding|1/9|c.841+122116_841+122117insA||||||,TA|intron_variant|MODIFIER|NRG3|NRG3|transcript…	GT:AD:DP:GQ:PL	1/1:1,43:44:99:1147,103,0	0/1:3,23:26:7:550,0,7
chr4	32344649	.	C	CA	1901.03	.	ANN=CA|intron_variant|MODIFIER|NRG3|NRG3|transcript|XM_038534491.1|protein_coding|4/9|c.1072+39965_1072+39966insA||||||,CA|intron_variant|MODIFIER|NRG3|NRG3|transcript|XM_038534492.1|protein_coding|4/9|c.1072+39965_1072+39966insA||||||,CA|intron_variant|MODIFIER|NRG3|NRG3|transcript|XM_038534493.1|protein_coding|4/9|c.1069+39965_1069+39966insA||||||,CA|intron_variant|MODIFIER|NRG3|NRG3|transcript…	GT:AD:DP:GQ:PL	1/1:0,48:48:99:1915,144,0	1/1:0,28:28:81:1089,81,0
chr4	32584465	.	A	AAAG	300.98	.	ANN=AAAG|intergenic_region|MODIFIER|NRG3-LOC119871452|NRG3-LOC119871452|intergenic_region|NRG3-LOC119871452|||n.32584465_32584466insAAG||||||;ExcessHet=3.0103;FS=0;MQ=58.12;QD=34.13;SOR=2.303;DP=21;AF=1;MLEAC=2;MLEAF=1;AN=4;AC=4	GT:AD:DP:GQ:PL	1/1:0,2:2:5:87,5,0	1/1:0,7:7:21:315,21,0
chr4	33282351	.	A	AT	1669.03	.	ANN=AT|intron_variant|MODIFIER|GHITM|GHITM|transcript|XM_038534498.1|protein_coding|8/8|c.953+214_953+215insT||||||,AT|intron_variant|MODIFIER|GHITM|GHITM|transcript|XM_038534499.1|protein_coding|8/8|c.953+214_953+215insT||||||,AT|intron_variant|MODIFIER|GHITM|GHITM|transcript|XM_038534500.1|protein_coding|8/8|c.953+214_953+215insT||||||;ExcessHet=3.0103;FS=0;MQ=60;QD=32.93;SOR=0.968;DP=89;AF=1;M…	GT:AD:DP:GQ:PL	1/1:0,39:39:99:1683,116,0	1/1:0,18:18:54:761,54,0
chr4	33321213	.	TA	T	588.6	.	ANN=T|intron_variant|MODIFIER|CDHR1|CDHR1|transcript|XM_038533736.1|protein_coding|13/16|c.1470+299delA||||||;BaseQRankSum=0.815;ExcessHet=3.0103;FS=4.18;MQ=60;MQRankSum=0;QD=11.32;ReadPosRankSum=-0.01;SOR=1.329;DP=90;AF=0.5;MLEAC=1;MLEAF=0.5;AN=4;AC=2	GT:AD:DP:GQ:PL	0/1:34,18:52:99:596,0,1309	0/1:21,16:37:99:585,0,819
chr5	42343245	.	GCT	G	1670.03	.	ANN=G|intergenic_region|MODIFIER|NT5M-LOC100684203|NT5M-LOC100684203|intergenic_region|NT5M-LOC100684203|||n.42343246_42343247delCT||||||;ExcessHet=3.0103;FS=0;MQ=60;QD=27.53;SOR=1.179;DP=59;AF=1;MLEAC=2;MLEAF=1;AN=4;AC=4	GT:AD:DP:GQ:PL	1/1:0,38:38:99:1684,114,0	1/1:0,19:19:57:830,57,0
chr5	42344779	.	C	CAAATGAATAAAAAAAAGAAAATAACAAATGTTGGTGAGGATATAA	1997.03	.	ANN=CAAATGAATAAAAAAAAGAAAATAACAAATGTTGGTGAGGATATAA|intergenic_region|MODIFIER|NT5M-LOC100684203|NT5M-LOC100684203|intergenic_region|NT5M-LOC100684203|||n.42344779_42344780insAAATGAATAAAAAAAAGAAAATAACAAATGTTGGTGAGGATATAA||||||;ExcessHet=3.0103;FS=0;MQ=60;QD=25.75;SOR=1.747;DP=84;AF=1;MLEAC=2;MLEAF=1;AN=4;AC=4	GT:AD:DP:GQ:PL	1/1:0,52:52:99:2011,156,0	1/1:0,32:32:96:1140,96,0
chr5	42346413	.	ATAATATATAATATAT	A	1472.03	.	ANN=A|intergenic_region|MODIFIER|NT5M-LOC100684203|NT5M-LOC100684203|intergenic_region|NT5M-LOC100684203|||n.42346414_42346428delTAATATATAATATAT||||||;ExcessHet=3.0103;FS=0;MQ=60;QD=29.8;SOR=1.542;DP=55;AF=1;MLEAC=2;MLEAF=1;AN=4;AC=4	GT:AD:DP:GQ:PL	1/1:0,33:33:99:1486,100,0	1/1:0,16:16:49:721,49,0
chr5	42347292	.	T	TTA	2160.03	.	ANN=TTA|intergenic_region|MODIFIER|NT5M-LOC100684203|NT5M-LOC100684203|intergenic_region|NT5M-LOC100684203|||n.42347292_42347293insTA||||||;ExcessHet=3.0103;FS=0;MQ=60;QD=31.62;SOR=0.813;DP=91;AF=1;MLEAC=2;MLEAF=1;AN=4;AC=4	GT:AD:DP:GQ:PL	1/1:0,51:51:99:2174,150,0	1/1:0,39:39:99:1677,116,0
chr5	42362670	.	A	AG	1749.03	.	ANN=AG|splice_region_variant&intron_variant|LOW|COPS3|COPS3|transcript|XM_038537127.1|protein_coding|2/11|c.185+4_185+5insG||||||,AG|upstream_gene_variant|MODIFIER|COPS3|COPS3|transcript|XM_038537128.1|protein_coding||c.-3528_-3527insG|||||1601|;ExcessHet=3.0103;FS=0;MQ=60;QD=29.4;SOR=0.693;DP=81;AF=1;MLEAC=2;MLEAF=1;AN=4;AC=4	GT:AD:DP:GQ:PL	1/1:0,42:42:99:1763,120,0	1/1:0,28:28:84:1235,84,0
chr5	42365644	.	TTG	T	760.03	.	ANN=T|intron_variant|MODIFIER|COPS3|COPS3|transcript|XM_038537127.1|protein_coding|4/11|c.349-511_349-510delTG||||||,T|intron_variant|MODIFIER|COPS3|COPS3|transcript|XM_038537128.1|protein_coding|2/9|c.-110-443_-110-442delTG||||||;BaseQRankSum=0.403;ExcessHet=3.0103;FS=3.59;MQ=60;MQRankSum=0;QD=22.32;ReadPosRankSum=1.522;SOR=0.738;DP=55;AF=1;MLEAC=2;MLEAF=1;AN=4;AC=4	GT:AD:DP:GQ:PL	1/1:1,33:34:76:797,76,0	1/1:0,19:19:57:774,57,0
chr5	42405660	.	T	TA	416.03	.	ANN=TA|intron_variant|MODIFIER|FLCN|FLCN|transcript|NM_001127611.1_3|protein_coding|8/12|c.1063-644_1063-643insA||||||;ExcessHet=3.0103;FS=0;MQ=60;QD=23.11;SOR=1.179;BaseQRankSum=-1.036;MQRankSum=0;ReadPosRankSum=0.253;DP=30;AF=1;MLEAC=1;MLEAF=0.5;AN=4;AC=4	GT:AD:DP:GQ:PL	1/1:0,18:18:54:430,54,0	1/1:1,9:10:4:183,4,0
chr5	42418901	.	A	AAAAAAAC	1289.03	.	ANN=AAAAAAAC|upstream_gene_variant|MODIFIER|PLD6|PLD6|transcript|XM_038537129.1|protein_coding||c.-4507_-4506insAAAAAAC|||||4481|,AAAAAAAC|intergenic_region|MODIFIER|FLCN-PLD6|FLCN-PLD6|intergenic_region|FLCN-PLD6|||n.42418901_42418902insAAAAAAC||||||;ExcessHet=3.0103;FS=0;MQ=60;QD=27.68;SOR=0.836;DP=70;AF=1;MLEAC=2;MLEAF=1;AN=4;AC=4	GT:AD:DP:GQ:PL	1/1:3,31:34:54:1303,54,0	1/1:0,15:15:45:674,45,0
chr6	14671311	.	AAAGAAAGAAAGAAAGAAAGAAAGAAAGAAAAG	A	565.13	.	ANN=A|downstream_gene_variant|MODIFIER|LOC111096236|LOC111096236|transcript|XR_005360670.1|pseudogene||n.*3917_*3948delAAGAAAGAAAGAAAGAAAGAAAGAAAGAAAAG|||||3917|,A|intergenic_region|MODIFIER|LOC111096236-IQCE|LOC111096236-IQCE|intergenic_region|LOC111096236-IQCE|||n.14671312_14671343delAAGAAAGAAAGAAAGAAAGAAAGAAAGAAAAG||||||;BaseQRankSum=1.858;ExcessHet=3.0103;FS=0;MQ=48.88;MQRankSum=-0.356;QD=29.…	GT:AD:DP:GQ:PL	1/1:1,14:15:1:573,1,0	1/1:0,11:11:34:444,34,0
chr6	16722425	.	CG	C	913.03	.	ANN=C|intron_variant|MODIFIER|LOC102154866|LOC102154866|transcript|XR_005360713.1|pseudogene|3/3|n.381-5982delG||||||,C|intron_variant|MODIFIER|LOC102154866|LOC102154866|transcript|XR_005360711.1|pseudogene|3/3|n.381-8802delG||||||;ExcessHet=3.0103;FS=0;MQ=49.29;QD=30.2;SOR=1.697;DP=51;AF=1;MLEAC=2;MLEAF=1;AN=4;AC=4	GT:AD:DP:GQ:PL	1/1:0,26:26:78:927,78,0	1/1:0,23:23:69:821,69,0
chr6	16725332	.	G	GGGTGACGGGCACTGGGTGTTATTCTGTATGTTAGTAAATTGAACACCAATAAAAAAAAAATAAAGTATAAAAAAAAAAAAAATAAAGTGCACAA	2040.03	.	ANN=GGGTGACGGGCACTGGGTGTTATTCTGTATGTTAGTAAATTGAACACCAATAAAAAAAAAATAAAGTATAAAAAAAAAAAAAATAAAGTGCACAA|intron_variant|MODIFIER|LOC102154866|LOC102154866|transcript|XR_005360713.1|pseudogene|3/3|n.381-3076_381-3075insGGTGACGGGCACTGGGTGTTATTCTGTATGTTAGTAAATTGAACACCAATAAAAAAAAAATAAAGTATAAAAAAAAAAAAAATAAAGTGCACAA||||||,GGGTGACGGGCACTGGGTGTTATTCTGTATGTTAGTAAATTGAACACCAATAAAAAAAAAATAAAGTATAAAAAAAAAAAAAATA…	GT:AD:DP:GQ:PL	1/1:2,58:60:99:2054,147,0	1/1:2,25:27:67:941,67,0
chr6	16976013	.	T	TCAAAGAGATATATGAAAAAAAAAAAAAAAAAA	970.03	.	ANN=TCAAAGAGATATATGAAAAAAAAAAAAAAAAAA|intron_variant|MODIFIER|ITGAD|ITGAD|transcript|NM_001110802.1_3|protein_coding|20/29|c.2523+1063_2523+1064insTTTTTTTTTTTTTTTTTTCATATATCTCTTTG||||||;BaseQRankSum=0.918;ExcessHet=3.0103;FS=0;MQ=60;MQRankSum=0;QD=34.64;ReadPosRankSum=0.103;SOR=1.402;DP=51;AF=1;MLEAC=2;MLEAF=1;AN=4;AC=4	GT:AD:DP:GQ:PL	1/1:1,27:28:62:984,62,0	1/1:0,13:13:38:582,38,0
chr6	17258141	.	GAAGA	G,*	2056.03	.	ANN=G|upstream_gene_variant|MODIFIER|PRSS36|PRSS36|transcript|XM_038541715.1|protein_coding||c.-2089_-2086delAAGA|||||2089|,G|intergenic_region|MODIFIER|FUS-PRSS36|FUS-PRSS36|intergenic_region|FUS-PRSS36|||n.17258142_17258145delAAGA||||||;ExcessHet=3.0103;FS=0;MQ=60;QD=29.07;SOR=1.609;DP=87;AF=0.5,0.5;MLEAC=1,1;MLEAF=0.5,0.5;AN=4;AC=3,1	GT:AD:DP:GQ:PL	1/1:0,46,.:46:99:2070,138,0,.,.,.	2/1:0,25,3:28:39:1760,158,39,989,0,893
chr6	17520870	.	T	TTGGCC	391.6	.	ANN=TTGGCC|intron_variant|MODIFIER|ZNF629|ZNF629|transcript|XM_038539782.1|protein_coding|3/5|c.-51+8589_-51+8590insTGGCC||||||,TTGGCC|intron_variant|MODIFIER|LOC102153170|LOC102153170|transcript|XR_005360722.1|pseudogene|2/3|n.469+9141_469+9142insGGCCA||||||,TTGGCC|intron_variant|MODIFIER|ZNF629|ZNF629|transcript|XM_038539783.1|protein_coding|2/4|c.-51+8589_-51+8590insTGGCC||||||,TTGGCC|intron_v…	GT:AD:DP:GQ:PL	0/1:18,17:35:99:399,0,264	0/1:13,14:27:99:363,0,183
chr6	17520873	.	GCTT	G	223.6	.	ANN=G|intron_variant|MODIFIER|ZNF629|ZNF629|transcript|XM_038539782.1|protein_coding|3/5|c.-51+8593_-51+8595delCTT||||||,G|intron_variant|MODIFIER|LOC102153170|LOC102153170|transcript|XR_005360722.1|pseudogene|2/3|n.469+9136_469+9138delAAG||||||,G|intron_variant|MODIFIER|ZNF629|ZNF629|transcript|XM_038539783.1|protein_coding|2/4|c.-51+8593_-51+8595delCTT||||||,G|intron_variant|MODIFIER|LOC1021531…	GT:AD:DP:GQ:PL	0/1:20,15:35:99:225,0,360	0/1:12,12:24:99:231,0,276
chr6	18643805	.	A	ATTTTATTTTATTTTATTTT	1656.03	.	ANN=ATTTTATTTTATTTTATTTT|intergenic_region|MODIFIER|LAT-SBK1|LAT-SBK1|intergenic_region|LAT-SBK1|||n.18643805_18643806insTTTTATTTTATTTTATTTT||||||;ExcessHet=3.0103;FS=0;MQ=59.51;QD=30.98;SOR=0.968;DP=85;AF=1;MLEAC=2;MLEAF=1;AN=4;AC=4	GT:AD:DP:GQ:PL	1/1:0,39:39:99:1670,116,0	1/1:0,38:38:99:1591,114,0
chr6	18644690	.	TA	T	1833.03	.	ANN=T|intergenic_region|MODIFIER|LAT-SBK1|LAT-SBK1|intergenic_region|LAT-SBK1|||n.18644691delA||||||;ExcessHet=3.0103;FS=0;MQ=59.95;QD=30.68;SOR=0.739;DP=81;AF=1;MLEAC=2;MLEAF=1;AN=4;AC=4	GT:AD:DP:GQ:PL	1/1:0,43:43:99:1847,129,0	1/1:0,38:38:99:1662,114,0
chr6	18685873	.	G	GTT	751.03	.	ANN=GTT|intron_variant|MODIFIER|SBK1|SBK1|transcript|XM_038539971.1|protein_coding|1/3|c.-8+19570_-8+19571insAA||||||;ExcessHet=3.0103;FS=0;MQ=58.89;QD=26.44;SOR=3.383;DP=29;AF=1;MLEAC=2;MLEAF=1;AN=4;AC=4	GT:AD:DP:GQ:PL	1/1:0,17:17:51:765,51,0	1/1:0,9:9:27:405,27,0
chr6	19215650	.	GAA	G	589.03	.	ANN=G|intron_variant|MODIFIER|KATNIP|KATNIP|transcript|XM_038539987.1|protein_coding|8/30|c.606+5795_606+5796delTT||||||,G|intron_variant|MODIFIER|KATNIP|KATNIP|transcript|XM_038539988.1|protein_coding|6/27|c.540+10154_540+10155delTT||||||;ExcessHet=3.0103;FS=0;MQ=56.66;QD=28.71;SOR=0.693;DP=32;AF=1;MLEAC=2;MLEAF=1;AN=4;AC=4	GT:AD:DP:GQ:PL	1/1:0,12:12:36:451,36,0	1/1:0,16:16:47:603,47,0
chr6	19215657	.	AGAAAGAAAGAGAAG	A	589.03	.	ANN=A|intron_variant|MODIFIER|KATNIP|KATNIP|transcript|XM_038539987.1|protein_coding|8/30|c.606+5776_606+5789delCTTCTCTTTCTTTC||||||,A|intron_variant|MODIFIER|KATNIP|KATNIP|transcript|XM_038539988.1|protein_coding|6/27|c.540+10135_540+10148delCTTCTCTTTCTTTC||||||;ExcessHet=3.0103;FS=0;MQ=58.59;QD=27.67;SOR=0.693;DP=31;AF=1;MLEAC=2;MLEAF=1;AN=4;AC=4	GT:AD:DP:GQ:PL	1/1:0,12:12:36:451,36,0	1/1:0,16:16:47:603,47,0
chr6	19461920	.	A	ACC	2056.03	.	ANN=ACC|intron_variant|MODIFIER|IL4R|IL4R|transcript|XM_038539991.1|protein_coding|5/9|c.514-698_514-697insGG||||||,ACC|intron_variant|MODIFIER|IL4R|IL4R|transcript|XM_038539995.1|protein_coding|2/6|c.91-698_91-697insGG||||||,ACC|intron_variant|MODIFIER|IL4R|IL4R|transcript|XM_038539994.1|protein_coding|5/9|c.514-698_514-697insGG||||||,ACC|intron_variant|MODIFIER|IL4R|IL4R|transcript|XM_038539993…	GT:AD:DP:GQ:PL	1/1:0,46:46:99:2070,138,0	1/1:0,30:30:90:1350,90,0
chr6	20115998	.	GAAAGAAGAAAGAAAGAAAGA	G	1439.03	.	ANN=G|intergenic_region|MODIFIER|LOC102155970-LOC111096496|LOC102155970-LOC111096496|intergenic_region|LOC102155970-LOC111096496|||n.20115999_20116018delAAAGAAGAAAGAAAGAAAGA||||||;ExcessHet=3.0103;FS=0;MQ=60;QD=26.02;SOR=3.675;DP=59;AF=1;MLEAC=2;MLEAF=1;AN=4;AC=4	GT:AD:DP:GQ:PL	1/1:0,34:34:99:1453,102,0	1/1:0,23:23:70:1018,70,0
chr6	21747794	.	G	GTT,GTTT	333.88	.	ANN=GTT|intron_variant|MODIFIER|RBBP6|RBBP6|transcript|XM_038540023.1|protein_coding|1/17|c.167-2388_167-2387insAA||||||,GTTT|intron_variant|MODIFIER|RBBP6|RBBP6|transcript|XM_038540023.1|protein_coding|1/17|c.167-2388_167-2387insAAA||||||,GTT|intron_variant|MODIFIER|RBBP6|RBBP6|transcript|XM_038540025.1|protein_coding|1/16|c.167-2388_167-2387insAA||||||,GTTT|intron_variant|MODIFIER|RBBP6|RBBP6|t…	GT:AD:DP:GQ:PL	1/2:1,3,3:7:39:243,53,39,54,0,49	1/1:0,9,.:9:27:348,27,0,.,.,.
chr6	22649266	.	TC	T	187.43	.	ANN=T|intron_variant|MODIFIER|COG7|COG7|transcript|XM_038540032.1|protein_coding|10/16|c.1409+2025delC||||||,T|intron_variant|MODIFIER|COG7|COG7|transcript|XM_038540033.1|protein_coding|10/15|c.1409+2025delC||||||;ExcessHet=3.0103;FS=0;MQ=56.66;QD=10.41;SOR=2.833;DP=41;AF=1;MLEAC=2;MLEAF=1;AN=4;AC=4	GT:AD:DP:GQ:PL	1/1:0,18:18:54:799,54,0	1/1:0,13:13:39:534,39,0
chr6	22649269	.	TTC	T	187.43	.	ANN=T|intron_variant|MODIFIER|COG7|COG7|transcript|XM_038540032.1|protein_coding|10/16|c.1409+2028_1409+2029delTC||||||,T|intron_variant|MODIFIER|COG7|COG7|transcript|XM_038540033.1|protein_coding|10/15|c.1409+2028_1409+2029delTC||||||;ExcessHet=3.0103;FS=0;MQ=56.66;QD=10.41;SOR=2.833;DP=41;AF=1;MLEAC=2;MLEAF=1;AN=4;AC=4	GT:AD:DP:GQ:PL	1/1:0,18:18:54:799,54,0	1/1:0,13:13:39:534,39,0
chr6	23208543	.	TG	T	464.03	.	ANN=T|intergenic_region|MODIFIER|HS3ST2-OTOA|HS3ST2-OTOA|intergenic_region|HS3ST2-OTOA|||n.23208544delG||||||;ExcessHet=3.0103;FS=0;MQ=60;QD=29;SOR=5.67;DP=30;AF=1;MLEAC=2;MLEAF=1;AN=4;AC=4	GT:AD:DP:GQ:PL	1/1:0,16:16:48:478,48,0	1/1:0,11:11:33:328,33,0
chr6	23233078	.	AT	A	1811.03	.	ANN=A|intergenic_region|MODIFIER|HS3ST2-OTOA|HS3ST2-OTOA|intergenic_region|HS3ST2-OTOA|||n.23233079delT||||||;ExcessHet=3.0103;FS=0;MQ=56.81;QD=23;SOR=1.206;DP=70;AF=1;MLEAC=2;MLEAF=1;AN=4;AC=4	GT:AD:DP:GQ:PL	1/1:0,41:41:99:1825,123,0	1/1:0,29:29:87:1286,87,0
chr6	23235647	.	G	GA	547.03	.	ANN=GA|intergenic_region|MODIFIER|HS3ST2-OTOA|HS3ST2-OTOA|intergenic_region|HS3ST2-OTOA|||n.23235647_23235648insA||||||;ExcessHet=3.0103;FS=0;MQ=60;QD=27.35;SOR=0.892;DP=37;AF=1;MLEAC=2;MLEAF=1;AN=4;AC=4	GT:AD:DP:GQ:PL	1/1:0,20:20:60:561,60,0	1/1:0,13:13:39:368,39,0
chr6	23248655	.	TAA	T	1561.03	.	ANN=T|intergenic_region|MODIFIER|HS3ST2-OTOA|HS3ST2-OTOA|intergenic_region|HS3ST2-OTOA|||n.23248656_23248657delAA||||||;ExcessHet=3.0103;FS=0;MQ=57.88;QD=30.76;SOR=1.308;DP=63;AF=1;MLEAC=2;MLEAF=1;AN=4;AC=4	GT:AD:DP:GQ:PL	1/1:0,35:35:99:1575,105,0	1/1:0,27:27:81:1215,81,0
chr6	23248664	.	A	ATTT	1591.03	.	ANN=ATTT|intergenic_region|MODIFIER|HS3ST2-OTOA|HS3ST2-OTOA|intergenic_region|HS3ST2-OTOA|||n.23248664_23248665insTTT||||||;ExcessHet=3.0103;FS=0;MQ=58.02;QD=27.63;SOR=1.061;DP=68;AF=1;MLEAC=2;MLEAF=1;AN=4;AC=4	GT:AD:DP:GQ:PL	1/1:0,36:36:99:1605,108,0	1/1:0,31:31:93:1362,93,0
chr6	23252850	.	AATAAAAATAAAAAAAAT	A	1832.03	.	ANN=A|intergenic_region|MODIFIER|HS3ST2-OTOA|HS3ST2-OTOA|intergenic_region|HS3ST2-OTOA|||n.23252851_23252867delATAAAAATAAAAAAAAT||||||;ExcessHet=3.0103;FS=0;MQ=60;QD=28.64;SOR=1.259;DP=71;AF=1;MLEAC=2;MLEAF=1;AN=4;AC=4	GT:AD:DP:GQ:PL	1/1:0,42:42:99:1846,126,0	1/1:0,27:27:82:1198,82,0
chr6	23598279	.	GTTGA	G	1781.03	.	ANN=G|downstream_gene_variant|MODIFIER|EEF2K|EEF2K|transcript|XM_038540076.1|protein_coding||c.*5360_*5363delTCAA|||||2019|,G|downstream_gene_variant|MODIFIER|EEF2K|EEF2K|transcript|XM_038540078.1|protein_coding||c.*5360_*5363delTCAA|||||2019|,G|downstream_gene_variant|MODIFIER|EEF2K|EEF2K|transcript|XM_038540080.1|protein_coding||c.*5360_*5363delTCAA|||||2019|,G|downstream_gene_variant|MODIFIER|…	GT:AD:DP:GQ:PL	1/1:0,41:41:99:1795,124,0	1/1:1,24:25:65:976,65,0
chr6	24582326	.	AT	A	482.03	.	ANN=A|intron_variant|MODIFIER|DNAH3|DNAH3|transcript|XM_038540140.1|protein_coding|29/61|c.4106+644delT||||||,A|intron_variant|MODIFIER|DNAH3|DNAH3|transcript|XM_038540141.1|protein_coding|29/61|c.4106+644delT||||||,A|intron_variant|MODIFIER|DNAH3|DNAH3|transcript|XM_038540142.1|protein_coding|23/55|c.3140+644delT||||||;ExcessHet=3.0103;FS=0;MQ=58.1;QD=26.78;SOR=0.914;BaseQRankSum=1.947;MQRankSum…	GT:AD:DP:GQ:PL	1/1:0,18:18:54:496,54,0	1/1:1,15:16:19:402,19,0
chr6	26054968	.	CCTTCCTTTCTTTCTTTCTTTCTTCCTTCCTTTCTTTCTTCCTTT	CCTTTCTTTCTTCCTTCCTTTCTTTCTTCCTTT,C	803.03	.	ANN=C|intron_variant|MODIFIER|TMC5|TMC5|transcript|XM_038540224.1|protein_coding|1/20|c.-80-7835_-80-7824delAAAGAAAGGAAG||||||,C|intron_variant|MODIFIER|TMC5|TMC5|transcript|XM_038540227.1|protein_coding|1/20|c.-81+2823_-81+2834delAAAGAAAGGAAG||||||,C|intron_variant|MODIFIER|TMC5|TMC5|transcript|XM_038540228.1|protein_coding|1/20|c.-80-7835_-80-7824delAAAGAAAGGAAG||||||,C|intron_variant|MODIFIER|…	GT:AD:DP:GQ:PL	1/1:0,21,.:21:63:817,63,0,.,.,.	2/2:0,.,3:3:9:130,.,.,9,.,0
chr6	27362512	.	G	GT	1258.03	.	ANN=GT|intergenic_region|MODIFIER|LOC111096295-LOC119872193|LOC111096295-LOC119872193|intergenic_region|LOC111096295-LOC119872193|||n.27362512_27362513insT||||||;BaseQRankSum=0.244;ExcessHet=3.0103;FS=0;MQ=60;MQRankSum=0;QD=32.09;ReadPosRankSum=1.041;SOR=1.121;DP=64;AF=1;MLEAC=2;MLEAF=1;AN=4;AC=4	GT:AD:DP:GQ:PL	1/1:1,29:30:84:1272,84,0	1/1:0,21:21:63:854,63,0
chr6	27498379	.	CT	C	280.98	.	ANN=C|upstream_gene_variant|MODIFIER|LOC119872194|LOC119872194|transcript|XR_005360890.1|pseudogene||n.-2684delT|||||2684|,C|intergenic_region|MODIFIER|LOC119872193-LOC119872194|LOC119872193-LOC119872194|intergenic_region|LOC119872193-LOC119872194|||n.27498380delT||||||;ExcessHet=3.0103;FS=0;MQ=52.53;QD=25.87;SOR=4.174;BaseQRankSum=-0.21;MQRankSum=0;ReadPosRankSum=0.674;DP=21;AF=0.5;MLEAC=1;MLEAF…	GT:AD:DP:GQ:PL	1/1:0,7:7:21:295,21,0	0/1:1,5:6:27:192,0,27
chr6	27498382	.	CCTTTTT	C	280.98	.	ANN=C|upstream_gene_variant|MODIFIER|LOC119872194|LOC119872194|transcript|XR_005360890.1|pseudogene||n.-2681_-2676delCTTTTT|||||2681|,C|intergenic_region|MODIFIER|LOC119872193-LOC119872194|LOC119872193-LOC119872194|intergenic_region|LOC119872193-LOC119872194|||n.27498383_27498388delCTTTTT||||||;ExcessHet=3.0103;FS=0;MQ=52.53;QD=30.34;SOR=4.174;BaseQRankSum=-0.21;MQRankSum=1.068;ReadPosRankSum=0.6…	GT:AD:DP:GQ:PL	1/1:0,7:7:21:295,21,0	0/1:2,5:7:69:189,0,69
chr6	27498399	.	TTCC	T	327.6	.	ANN=T|upstream_gene_variant|MODIFIER|LOC119872194|LOC119872194|transcript|XR_005360890.1|pseudogene||n.-2664_-2662delTCC|||||2664|,T|intergenic_region|MODIFIER|LOC119872193-LOC119872194|LOC119872193-LOC119872194|intergenic_region|LOC119872193-LOC119872194|||n.27498400_27498402delTCC||||||;ExcessHet=3.0103;FS=0;MQ=43.19;QD=30.57;SOR=4.174;BaseQRankSum=-0.18;MQRankSum=0.489;ReadPosRankSum=1.465;DP=…	GT:AD:DP:GQ:PL	1/1:0,9:9:27:385,27,0	0/1:1,10:11:18:324,0,18
chr6	27982059	.	TG	T	1893.03	.	ANN=T|upstream_gene_variant|MODIFIER|LOC102154922|LOC102154922|transcript|XR_005360893.1|pseudogene||n.-183delC|||||183|,T|upstream_gene_variant|MODIFIER|LOC102154922|LOC102154922|transcript|XR_005360891.1|pseudogene||n.-183delC|||||183|,T|upstream_gene_variant|MODIFIER|LOC102154922|LOC102154922|transcript|XR_005360892.1|pseudogene||n.-183delC|||||183|,T|non_coding_transcript_exon_variant|MODIFIE…	GT:AD:DP:GQ:PL	1/1:0,45:45:99:1907,135,0	1/1:0,34:34:96:1384,96,0
chr6	27982061	.	TTTTGTTTTG	T	1893.03	.	ANN=T|upstream_gene_variant|MODIFIER|LOC102154922|LOC102154922|transcript|XR_005360893.1|pseudogene||n.-193_-185delCAAAACAAA|||||185|,T|upstream_gene_variant|MODIFIER|LOC102154922|LOC102154922|transcript|XR_005360891.1|pseudogene||n.-193_-185delCAAAACAAA|||||185|,T|upstream_gene_variant|MODIFIER|LOC102154922|LOC102154922|transcript|XR_005360892.1|pseudogene||n.-193_-185delCAAAACAAA|||||185|,T|non…	GT:AD:DP:GQ:PL	1/1:0,45:45:99:1907,135,0	1/1:0,34:34:96:1384,96,0
chr6	28675541	.	C	CT	706.03	.	ANN=CT|upstream_gene_variant|MODIFIER|PDXDC1|PDXDC1|transcript|XM_038540286.1|protein_coding||c.-15139_-15138insT|||||3344|,CT|upstream_gene_variant|MODIFIER|PDXDC1|PDXDC1|transcript|XM_038540287.1|protein_coding||c.-15139_-15138insT|||||3344|,CT|intron_variant|MODIFIER|PDXDC1|PDXDC1|transcript|XM_038540284.1|protein_coding|1/22|c.21+1305_21+1306insT||||||,CT|intron_variant|MODIFIER|PDXDC1|PDXDC1…	GT:AD:DP:GQ:PL	1/1:0,14:14:42:630,42,0	1/1:0,16:16:48:720,48,0
chr6	29885270	.	TTCTTTCTTCTTTCTTTCTTTCTTTTC	T	110.6	.	ANN=T|intergenic_region|MODIFIER|LOC111096502-LOC119872333|LOC111096502-LOC119872333|intergenic_region|LOC111096502-LOC119872333|||n.29885271_29885296delTCTTTCTTCTTTCTTTCTTTCTTTTC||||||;BaseQRankSum=-0.189;ExcessHet=3.0103;FS=0;MQ=60;MQRankSum=0;QD=18.43;ReadPosRankSum=-1.96;SOR=2.093;DP=20;AF=1;MLEAC=1;MLEAF=0.5;AN=4;AC=3	GT:AD:DP:GQ:PL	0/1:3,3:6:99:118,0,116	1/1:0,2:2:6:90,6,0
chr6	29959686	.	T	TG	438.03	.	ANN=TG|intergenic_region|MODIFIER|LOC111096502-LOC119872333|LOC111096502-LOC119872333|intergenic_region|LOC111096502-LOC119872333|||n.29959686_29959687insG||||||;ExcessHet=3.0103;FS=0;MQ=60;QD=27.38;SOR=2.049;MQRankSum=0;DP=37;AF=0.5;MLEAC=1;MLEAF=0.5;AN=4;AC=3	GT:AD:DP:GQ:PL	1/1:0,16:16:48:452,48,0	0/1:1,12:13:6:300,0,6
chr6	31126781	.	GGGCTGGGGGGCTGCTGGGGGGCGGGGAGGGGGCT	G	243.93	.	ANN=G|intron_variant|MODIFIER|SNX29|SNX29|transcript|XM_038540323.1|protein_coding|1/20|c.7+756_7+789delAGCCCCCTCCCCGCCCCCCAGCAGCCCCCCAGCC||||||,G|intron_variant|MODIFIER|SNX29|SNX29|transcript|XM_038540328.1|protein_coding|1/20|c.7+756_7+789delAGCCCCCTCCCCGCCCCCCAGCAGCCCCCCAGCC||||||,G|intron_variant|MODIFIER|SNX29|SNX29|transcript|XM_038540324.1|protein_coding|1/20|c.7+756_7+789delAGCCCCCTCCCCG…	GT:AD:DP:GQ:PL	1/1:0,6:6:18:258,18,0	1/1:0,2:2:6:90,6,0
chr6	31243337	.	G	GT	839.03	.	ANN=GT|intron_variant|MODIFIER|GSPT1|GSPT1|transcript|XM_038540333.1|protein_coding|6/14|c.774-654_774-653insT||||||,GT|intron_variant|MODIFIER|GSPT1|GSPT1|transcript|XM_038540338.1|protein_coding|6/14|c.363-654_363-653insT||||||,GT|intron_variant|MODIFIER|GSPT1|GSPT1|transcript|XM_038540336.1|protein_coding|6/14|c.363-654_363-653insT||||||,GT|intron_variant|MODIFIER|GSPT1|GSPT1|transcript|XM_038…	GT:AD:DP:GQ:PL	1/1:1,25:26:50:674,50,0	1/1:0,31:31:93:853,93,0
chr6	31268755	.	TAAATA	T	1689.03	.	ANN=T|upstream_gene_variant|MODIFIER|RSL1D1|RSL1D1|transcript|XM_038540339.1|protein_coding||c.-3676_-3672delAAATA|||||3585|,T|intergenic_region|MODIFIER|GSPT1-RSL1D1|GSPT1-RSL1D1|intergenic_region|GSPT1-RSL1D1|||n.31268756_31268760delAAATA||||||;ExcessHet=3.0103;FS=0;MQ=60;QD=30.36;SOR=0.914;DP=77;AF=1;MLEAC=2;MLEAF=1;AN=4;AC=4	GT:AD:DP:GQ:PL	1/1:0,38:38:99:1703,115,0	1/1:0,33:33:96:1440,96,0
chr6	32784930	.	GTA	G	2101.03	.	ANN=G|intron_variant|MODIFIER|GRIN2A|GRIN2A|transcript|XR_005360918.1|protein_coding|1/12|c.415-31823_415-31822delTA||||||WARNING_TRANSCRIPT_MULTIPLE_STOP_CODONS,G|intron_variant|MODIFIER|GRIN2A|GRIN2A|transcript|XM_038540398.1|protein_coding|3/13|c.415-31823_415-31822delTA||||||,G|intron_variant|MODIFIER|GRIN2A|GRIN2A|transcript|XM_038540400.1|protein_coding|3/13|c.415-31823_415-31822delTA||||||…	GT:AD:DP:GQ:PL	1/1:0,58:58:99:2115,175,0	1/1:0,28:28:84:1009,84,0
chr6	35047645	.	GTTTTTTGT	G	1447.03	.	ANN=G|intron_variant|MODIFIER|RBFOX1|RBFOX1|transcript|XM_038540435.1|protein_coding|7/19|c.495+48610_495+48617delACAAAAAA||||||,G|intron_variant|MODIFIER|RBFOX1|RBFOX1|transcript|XM_038540440.1|protein_coding|7/18|c.495+48610_495+48617delACAAAAAA||||||,G|intron_variant|MODIFIER|RBFOX1|RBFOX1|transcript|XM_038540439.1|protein_coding|7/18|c.495+48610_495+48617delACAAAAAA||||||,G|intron_variant|MOD…	GT:AD:DP:GQ:PL	1/1:1,34:35:78:1461,78,0	1/1:0,28:28:84:1127,84,0
chr6	35152594	.	G	GGGATCCCTGGGTGGCGCAGTGGTTT	876.99	.	ANN=GGGATCCCTGGGTGGCGCAGTGGTTT|intron_variant|MODIFIER|RBFOX1|RBFOX1|transcript|XM_038540435.1|protein_coding|6/19|c.454-56291_454-56290insAAACCACTGCGCCACCCAGGGATCC||||||,GGGATCCCTGGGTGGCGCAGTGGTTT|intron_variant|MODIFIER|RBFOX1|RBFOX1|transcript|XM_038540440.1|protein_coding|6/18|c.454-56291_454-56290insAAACCACTGCGCCACCCAGGGATCC||||||,GGGATCCCTGGGTGGCGCAGTGGTTT|intron_variant|MODIFIER|RBFOX1|RBF…	GT:AD:DP:GQ:PL	0/1:10,25:35:99:694,0,145	1/1:2,28:30:22:891,22,0
chr6	35152597	.	C	CGCCTGCCTTTGGCCCAGGGCGCGATCCTGGAGA	663.28	.	ANN=CGCCTGCCTTTGGCCCAGGGCGCGATCCTGGAGA|intron_variant|MODIFIER|RBFOX1|RBFOX1|transcript|XM_038540435.1|protein_coding|6/19|c.454-56294_454-56293insTCTCCAGGATCGCGCCCTGGGCCAAAGGCAGGC||||||,CGCCTGCCTTTGGCCCAGGGCGCGATCCTGGAGA|intron_variant|MODIFIER|RBFOX1|RBFOX1|transcript|XM_038540440.1|protein_coding|6/18|c.454-56294_454-56293insTCTCCAGGATCGCGCCCTGGGCCAAAGGCAGGC||||||,CGCCTGCCTTTGGCCCAGGGCGCGATCCT…	GT:AD:DP:GQ:PL	0/1:9,24:33:99:489,0,164	1/1:1,28:29:6:675,6,0
chr6	37366023	.	GAAAGAA	G	1911.03	.	ANN=G|upstream_gene_variant|MODIFIER|GLIS2|GLIS2|transcript|XM_038540555.1|protein_coding||c.-18566_-18561delTTCTTT|||||4736|,G|upstream_gene_variant|MODIFIER|GLIS2|GLIS2|transcript|XM_038540556.1|protein_coding||c.-18566_-18561delTTCTTT|||||3327|,G|upstream_gene_variant|MODIFIER|TFAP4|TFAP4|transcript|XM_038540562.1|protein_coding||c.-33574_-33569delAAAGAA|||||2384|,G|intergenic_region|MODIFIER|…	GT:AD:DP:GQ:PL	1/1:0,43:43:99:1925,130,0	1/1:0,25:25:74:1019,74,0
chr6	38197572	.	GCTAT	G	154.6	.	ANN=G|intron_variant|MODIFIER|LOC111096319|LOC111096319|transcript|XR_005360949.1|pseudogene|2/3|n.174+1337_174+1340delCTAT||||||,G|intron_variant|MODIFIER|LOC111096319|LOC111096319|transcript|XR_005360948.1|pseudogene|1/2|n.62-1652_62-1649delCTAT||||||,G|intron_variant|MODIFIER|LOC111096319|LOC111096319|transcript|XR_005360947.1|pseudogene|1/3|n.50-1116_50-1113delCTAT||||||;BaseQRankSum=0.328;Ex…	GT:AD:DP:GQ:PL	0/1:4,3:7:99:114,0,159	0/1:2,4:6:72:162,0,72
chr6	42560689	.	T	TG	823.03	.	ANN=TG|intron_variant|MODIFIER|LOC102153976|LOC102153976|transcript|XR_005361019.1|pseudogene|2/3|n.2758+8215_2758+8216insC||||||,TG|intron_variant|MODIFIER|LOC102153976|LOC102153976|transcript|XR_005361020.1|pseudogene|2/3|n.2760+8215_2760+8216insC||||||;ExcessHet=3.0103;FS=0;MQ=60;QD=31.34;SOR=3.716;BaseQRankSum=1.836;MQRankSum=0;ReadPosRankSum=-1.221;DP=35;AF=1;MLEAC=2;MLEAF=1;AN=4;AC=4	GT:AD:DP:GQ:PL	1/1:0,20:20:59:837,59,0	1/1:1,13:14:12:247,12,0
chr6	42698169	.	TC	T	2017.03	.	ANN=T|frameshift_variant|HIGH|AMPD2|AMPD2|transcript|XR_005361032.1|protein_coding|15/17|c.2053delG|p.Asp685fs|2053/3206|2053/3206|685/1067||WARNING_TRANSCRIPT_MULTIPLE_STOP_CODONS,T|frameshift_variant|HIGH|AMPD2|AMPD2|transcript|XM_038541064.1|protein_coding|16/18|c.1939delG|p.Asp647fs|2165/3318|1939/2289|647/762||,T|frameshift_variant|HIGH|AMPD2|AMPD2|transcript|XM_038541065.1|protein_coding|16…	GT:AD:DP:GQ:PL	1/1:0,55:55:99:2031,165,0	1/1:0,41:41:99:1535,123,0
chr6	43742288	.	TTCCTTCCTTCCTTCCTTCCTTCCTTCCTTC	T	1852.03	.	ANN=T|intron_variant|MODIFIER|LOC490131|LOC490131|transcript|XR_005361062.1|protein_coding|9/10|c.1356+919_1356+948delTCCTTCCTTCCTTCCTTCCTTCCTTCCTTC||||||WARNING_TRANSCRIPT_MULTIPLE_STOP_CODONS,T|intron_variant|MODIFIER|LOC490131|LOC490131|transcript|XM_038541153.1|protein_coding|9/9|c.1249+919_1249+948delTCCTTCCTTCCTTCCTTCCTTCCTTCCTTC||||||,T|intron_variant|MODIFIER|LOC490131|LOC490131|transcrip…	GT:AD:DP:GQ:PL	1/1:0,45:45:99:1866,126,0	1/1:0,21:21:63:945,63,0
chr6	44860153	.	G	GAAAGAAAGAAAGA	1303.03	.	ANN=GAAAGAAAGAAAGA|intergenic_region|MODIFIER|NTNG1-PRMT6|NTNG1-PRMT6|intergenic_region|NTNG1-PRMT6|||n.44860153_44860154insAAAGAAAGAAAGA||||||;ExcessHet=3.0103;FS=0;MQ=54.11;QD=31.67;SOR=1.681;DP=63;AF=1;MLEAC=2;MLEAF=1;AN=4;AC=4	GT:AD:DP:GQ:PL	1/1:0,32:32:96:1317,96,0	1/1:0,30:30:90:1184,90,0
chr6	45309211	.	ACT	A	1395.03	.	ANN=A|intergenic_region|MODIFIER|LOC119872249-LOC119872250|LOC119872249-LOC119872250|intergenic_region|LOC119872249-LOC119872250|||n.45309212_45309213delCT||||||;ExcessHet=3.0103;FS=0;MQ=60;QD=31.32;SOR=1.863;DP=75;AF=1;MLEAC=2;MLEAF=1;AN=4;AC=4	GT:AD:DP:GQ:PL	1/1:0,28:28:82:891,82,0	1/1:0,40:40:99:1409,119,0
chr6	45760794	.	AGAGG	A	1586.03	.	ANN=A|intron_variant|MODIFIER|LOC102152190|LOC102152190|transcript|XR_005361069.1|pseudogene|2/5|n.485-9960_485-9957delCCTC||||||,A|intron_variant|MODIFIER|LOC111096362|LOC111096362|transcript|XR_005361082.1|pseudogene|3/7|n.885-4302_885-4299delGAGG||||||,A|intron_variant|MODIFIER|LOC102152190|LOC102152190|transcript|XR_005361073.1|pseudogene|2/4|n.267-33358_267-33355delCCTC||||||,A|intron_varian…	GT:AD:DP:GQ:PL	1/1:0,33:33:99:1485,100,0	1/1:0,36:36:99:1600,109,0
chr6	46020545	.	ATT	A	1638.03	.	ANN=A|intergenic_region|MODIFIER|LOC106558908-LOC111096363|LOC106558908-LOC111096363|intergenic_region|LOC106558908-LOC111096363|||n.46020546_46020547delTT||||||;BaseQRankSum=-0.194;ExcessHet=3.0103;FS=3.378;MQ=60;MQRankSum=0;QD=30.1;ReadPosRankSum=-1.547;SOR=0.574;DP=77;AF=1;MLEAC=2;MLEAF=1;AN=4;AC=4	GT:AD:DP:GQ:PL	1/1:1,41:42:99:1652,120,0	1/1:0,32:32:96:1364,96,0
chr6	46025052	.	C	CA	1267.03	.	ANN=CA|intergenic_region|MODIFIER|LOC106558908-LOC111096363|LOC106558908-LOC111096363|intergenic_region|LOC106558908-LOC111096363|||n.46025052_46025053insA||||||;ExcessHet=3.0103;FS=0;MQ=58.92;QD=28.16;SOR=1.154;DP=80;AF=1;MLEAC=2;MLEAF=1;AN=4;AC=4	GT:AD:DP:GQ:PL	1/1:0,45:45:99:1281,135,0	1/1:0,31:31:90:866,90,0
chr6	46822937	.	A	AG	249	.	ANN=AG|intergenic_region|MODIFIER|LOC100685643-LOC119876334|LOC100685643-LOC119876334|intergenic_region|LOC100685643-LOC119876334|||n.46822937_46822938insG||||||;ExcessHet=3.0103;FS=0;MQ=60;QD=33.93;SOR=2.833;DP=36;AF=1;MLEAC=2;MLEAF=1;AN=4;AC=4	GT:AD:DP:GQ:PL	1/1:0,3:3:9:115,9,0	1/1:0,8:8:24:263,24,0
chr6	46822938	.	TATA	T	249	.	ANN=T|intergenic_region|MODIFIER|LOC100685643-LOC119876334|LOC100685643-LOC119876334|intergenic_region|LOC100685643-LOC119876334|||n.46822939_46822941delATA||||||;ExcessHet=3.0103;FS=0;MQ=60;QD=33.6;SOR=2.833;DP=41;AF=1;MLEAC=2;MLEAF=1;AN=4;AC=4	GT:AD:DP:GQ:PL	1/1:0,3:3:9:114,9,0	1/1:0,8:8:24:263,24,0
chr6	47193654	.	TTTCTTTCTTTC	T	433.04	.	ANN=T|intergenic_region|MODIFIER|LOC100683118-LOC607460|LOC100683118-LOC607460|intergenic_region|LOC100683118-LOC607460|||n.47193655_47193665delTTCTTTCTTTC||||||;ExcessHet=3.0103;FS=0;MQ=60;QD=15.47;SOR=1.179;DP=48;AF=1;MLEAC=2;MLEAF=1;AN=4;AC=4	GT:AD:DP:GQ:PL	1/1:0,28:28:85:1210,85,0	1/1:0,12:12:36:540,36,0
chr6	48486790	.	G	GTGTCTC	1900.03	.	ANN=GTGTCTC|intergenic_region|MODIFIER|LOC119876381-OLFM3|LOC119876381-OLFM3|intergenic_region|LOC119876381-OLFM3|||n.48486790_48486791insTGTCTC||||||;ExcessHet=3.0103;FS=0;MQ=60;QD=30.71;SOR=1.251;DP=92;AF=1;MLEAC=2;MLEAF=1;AN=4;AC=4	GT:AD:DP:GQ:PL	1/1:0,47:47:99:1914,140,0	1/1:0,30:30:90:1339,90,0
chr6	48745152	.	TA	T	856.03	.	ANN=T|intron_variant|MODIFIER|OLFM3|OLFM3|transcript|XM_038541187.1|protein_coding|1/5|c.69+45384delA||||||,T|intron_variant|MODIFIER|OLFM3|OLFM3|transcript|XM_038541188.1|protein_coding|1/6|c.-272+45384delA||||||;ExcessHet=3.0103;FS=0;MQ=60;QD=29.52;SOR=0.906;DP=61;AF=1;MLEAC=2;MLEAF=1;AN=4;AC=4	GT:AD:DP:GQ:PL	1/1:0,29:29:87:870,87,0	1/1:0,26:26:78:780,78,0
chr6	48746572	.	C	CCAGAGGTCATTTTATTTTTTTTTTATTTTTTTTATTTATTTATTTATTTTTTTTT	1302.03	.	ANN=CCAGAGGTCATTTTATTTTTTTTTTATTTTTTTTATTTATTTATTTATTTTTTTTT|intron_variant|MODIFIER|OLFM3|OLFM3|transcript|XM_038541187.1|protein_coding|1/5|c.69+46803_69+46804insCAGAGGTCATTTTATTTTTTTTTTATTTTTTTTATTTATTTATTTATTTTTTTTT||||||,CCAGAGGTCATTTTATTTTTTTTTTATTTTTTTTATTTATTTATTTATTTTTTTTT|intron_variant|MODIFIER|OLFM3|OLFM3|transcript|XM_038541188.1|protein_coding|1/6|c.-272+46803_-272+46804insCAGAGGTCA…	GT:AD:DP:GQ:PL	1/1:0,30:30:72:1316,72,0	1/1:0,27:27:68:1191,68,0
chr6	48759492	.	TG	T	564.03	.	ANN=T|intron_variant|MODIFIER|OLFM3|OLFM3|transcript|XM_038541187.1|protein_coding|1/5|c.69+59724delG||||||,T|intron_variant|MODIFIER|OLFM3|OLFM3|transcript|XM_038541188.1|protein_coding|1/6|c.-271-51394delG||||||;ExcessHet=3.0103;FS=0;MQ=60;QD=33.18;SOR=1.371;DP=34;AF=1;MLEAC=2;MLEAF=1;AN=4;AC=4	GT:AD:DP:GQ:PL	1/1:0,17:17:51:578,51,0	1/1:0,12:12:36:436,36,0
chr6	48771751	.	A	AG	1647.03	.	ANN=AG|intron_variant|MODIFIER|OLFM3|OLFM3|transcript|XM_038541187.1|protein_coding|1/5|c.69+71982_69+71983insG||||||,AG|intron_variant|MODIFIER|OLFM3|OLFM3|transcript|XM_038541188.1|protein_coding|1/6|c.-271-39136_-271-39135insG||||||;ExcessHet=3.0103;FS=0;MQ=59.83;QD=27.31;SOR=1.04;DP=74;AF=1;MLEAC=2;MLEAF=1;AN=4;AC=4	GT:AD:DP:GQ:PL	1/1:0,38:38:99:1661,111,0	1/1:0,36:36:99:1594,108,0
chr6	49066240	.	T	TTTATTTTATTTTTTTTTTTTTATTGGTG	1526.01	.	ANN=TTTATTTTATTTTTTTTTTTTTATTGGTG|intergenic_region|MODIFIER|OLFM3-LOC119872415|OLFM3-LOC119872415|intergenic_region|OLFM3-LOC119872415|||n.49066240_49066241insTTATTTTATTTTTTTTTTTTTATTGGTG||||||;ExcessHet=3.0103;FS=0;MQ=60;QD=29.04;SOR=1.609;DP=66;AF=1;MLEAC=2;MLEAF=1;AN=4;AC=4	GT:AD:DP:GQ:PL	1/1:0,37:37:99:1540,106,0	1/1:0,20:20:59:897,59,0
chr6	49066243	.	C	CAATTTACTAACATACAGAATAA	1653.03	.	ANN=CAATTTACTAACATACAGAATAA|intergenic_region|MODIFIER|OLFM3-LOC119872415|OLFM3-LOC119872415|intergenic_region|OLFM3-LOC119872415|||n.49066243_49066244insAATTTACTAACATACAGAATAA||||||;ExcessHet=3.0103;FS=0;MQ=60;QD=33.64;SOR=1.67;DP=82;AF=1;MLEAC=2;MLEAF=1;AN=4;AC=4	GT:AD:DP:GQ:PL	1/1:0,38:38:99:1667,104,0	1/1:0,22:22:63:983,63,0
chr6	49085145	.	C	CGT	723.03	.	ANN=CGT|intergenic_region|MODIFIER|OLFM3-LOC119872415|OLFM3-LOC119872415|intergenic_region|OLFM3-LOC119872415|||n.49085145_49085146insGT||||||;ExcessHet=3.0103;FS=0;MQ=60;QD=34.08;SOR=4.407;DP=23;AF=1;MLEAC=2;MLEAF=1;AN=4;AC=4	GT:AD:DP:GQ:PL	1/1:0,18:18:53:737,53,0	1/1:0,5:5:15:225,15,0
chr6	49089598	.	T	TATGAGAGAGA	1546.03	.	ANN=TATGAGAGAGA|intergenic_region|MODIFIER|OLFM3-LOC119872415|OLFM3-LOC119872415|intergenic_region|OLFM3-LOC119872415|||n.49089598_49089599insATGAGAGAGA||||||;ExcessHet=3.0103;FS=0;MQ=60;QD=32.08;SOR=0.749;DP=57;AF=1;MLEAC=2;MLEAF=1;AN=4;AC=4	GT:AD:DP:GQ:PL	1/1:0,35:35:99:1560,105,0	1/1:0,22:22:66:958,66,0
chr6	49100619	.	C	CTAGT	1641.03	.	ANN=CTAGT|intergenic_region|MODIFIER|OLFM3-LOC119872415|OLFM3-LOC119872415|intergenic_region|OLFM3-LOC119872415|||n.49100619_49100620insTAGT||||||;ExcessHet=3.0103;FS=0;MQ=60;QD=29.66;SOR=0.984;DP=62;AF=1;MLEAC=2;MLEAF=1;AN=4;AC=4	GT:AD:DP:GQ:PL	1/1:0,37:37:99:1655,111,0	1/1:0,22:22:66:957,66,0
chr6	49548765	.	G	GT	673.03	.	ANN=GT|intron_variant|MODIFIER|DPH5|DPH5|transcript|XM_038541189.1|protein_coding|1/6|c.136-2644_136-2643insT||||||,GT|intron_variant|MODIFIER|DPH5|DPH5|transcript|XM_038541190.1|protein_coding|2/7|c.136-2644_136-2643insT||||||;ExcessHet=3.0103;FS=0;MQ=55.65;QD=26;SOR=0.976;DP=43;AF=1;MLEAC=2;MLEAF=1;AN=4;AC=4	GT:AD:DP:GQ:PL	1/1:0,14:14:39:378,39,0	1/1:0,25:25:72:687,72,0
chr6	49817001	.	ATTTAT	A	1768.03	.	ANN=A|intergenic_region|MODIFIER|VCAM1-CDC14A|VCAM1-CDC14A|intergenic_region|VCAM1-CDC14A|||n.49817002_49817006delTTTAT||||||;ExcessHet=3.0103;FS=0;MQ=60;QD=27.56;SOR=1.775;DP=85;AF=1;MLEAC=2;MLEAF=1;AN=4;AC=4	GT:AD:DP:GQ:PL	1/1:0,43:43:99:1733,129,0	1/1:0,41:41:99:1782,123,0
chr6	50146786	.	G	GA	1301.03	.	ANN=GA|intergenic_region|MODIFIER|LOC102154266-RTCA|LOC102154266-RTCA|intergenic_region|LOC102154266-RTCA|||n.50146786_50146787insA||||||;BaseQRankSum=-0.748;ExcessHet=3.0103;FS=0;MQ=60;MQRankSum=0;QD=27.1;ReadPosRankSum=-0.506;SOR=1.569;DP=84;AF=1;MLEAC=2;MLEAF=1;AN=4;AC=4	GT:AD:DP:GQ:PL	1/1:1,47:48:99:1315,114,0	1/1:0,34:34:99:988,102,0
chr6	50210005	.	CAG	C	103.6	.	ANN=C|upstream_gene_variant|MODIFIER|RTCA|RTCA|transcript|XM_038541213.1|protein_coding||c.-14543_-14542delCT|||||1860|,C|upstream_gene_variant|MODIFIER|RTCA|RTCA|transcript|XM_038541215.1|protein_coding||c.-14543_-14542delCT|||||1861|,C|upstream_gene_variant|MODIFIER|RTCA|RTCA|transcript|XM_038541216.1|protein_coding||c.-14543_-14542delCT|||||1865|,C|upstream_gene_variant|MODIFIER|RTCA|RTCA|tran…	GT:AD:DP:GQ:PL	0/1:29,5:34:88:88,0,986	0/1:21,5:26:99:111,0,709
chr6	50345358	.	CTCTTTT	C	1649.03	.	ANN=C|downstream_gene_variant|MODIFIER|LOC119876382|LOC119876382|transcript|XR_005361151.1|pseudogene||n.*4272_*4277delAAAAGA|||||4277|,C|intron_variant|MODIFIER|SASS6|SASS6|transcript|XM_038541220.1|protein_coding|14/16|c.2158-4958_2158-4953delTCTTTT||||||,C|intron_variant|MODIFIER|SASS6|SASS6|transcript|XM_038541221.1|protein_coding|14/16|c.1792-4958_1792-4953delTCTTTT||||||,C|intron_variant|MO…	GT:AD:DP:GQ:PL	1/1:0,37:37:99:1663,111,0	1/1:0,17:17:51:766,51,0
chr6	51024340	.	G	GGAA	1426.03	.	ANN=GGAA|intron_variant|MODIFIER|PLPPR4|PLPPR4|transcript|XM_038541234.1|protein_coding|2/6|c.265-1090_265-1089insTTC||||||,GGAA|intron_variant|MODIFIER|PLPPR4|PLPPR4|transcript|XM_038541235.1|protein_coding|3/7|c.244-1090_244-1089insTTC||||||;ExcessHet=3.0103;FS=0;MQ=50.58;QD=28.56;SOR=1.73;DP=69;AF=1;MLEAC=2;MLEAF=1;AN=4;AC=4	GT:AD:DP:GQ:PL	1/1:0,39:39:96:1440,96,0	1/1:0,23:23:48:720,48,0
chr6	51204192	.	C	CTTTCTTTCTTTCTT	304.99	.	ANN=CTTTCTTTCTTTCTT|intergenic_region|MODIFIER|LOC119872354-PLPPR5|LOC119872354-PLPPR5|intergenic_region|LOC119872354-PLPPR5|||n.51204192_51204193insTTTCTTTCTTTCTT||||||;ExcessHet=3.0103;FS=0;MQ=58.34;QD=19.63;SOR=0.693;DP=52;AF=1;MLEAC=2;MLEAF=1;AN=4;AC=4	GT:AD:DP:GQ:PL	1/1:0,2:2:2:48,2,0	1/1:0,8:8:22:319,22,0
chr6	51718067	.	A	AT	763.03	.	ANN=AT|intergenic_region|MODIFIER|LOC119872257-LOC119876383|LOC119872257-LOC119876383|intergenic_region|LOC119872257-LOC119876383|||n.51718067_51718068insT||||||;BaseQRankSum=-0.62;ExcessHet=3.0103;FS=4.357;MQ=60;MQRankSum=0;QD=25.43;ReadPosRankSum=1.274;SOR=1.269;DP=55;AF=1;MLEAC=2;MLEAF=1;AN=4;AC=4	GT:AD:DP:GQ:PL	1/1:1,29:30:62:777,62,0	1/1:1,24:25:47:644,47,0
chr6	51758517	.	TC	T	1066.03	.	ANN=T|intergenic_region|MODIFIER|LOC119872257-LOC119876383|LOC119872257-LOC119876383|intergenic_region|LOC119872257-LOC119876383|||n.51758518delC||||||;ExcessHet=3.0103;FS=0;MQ=60;QD=35.69;SOR=1.051;DP=48;AF=1;MLEAC=2;MLEAF=1;AN=4;AC=4	GT:AD:DP:GQ:PL	1/1:0,24:24:72:1071,72,0	1/1:0,24:24:72:1080,72,0
chr6	52021958	.	AT	A	1755.03	.	ANN=A|intergenic_region|MODIFIER|LOC119876383-MIR137|LOC119876383-MIR137|intergenic_region|LOC119876383-MIR137|||n.52021959delT||||||;ExcessHet=3.0103;FS=0;MQ=60;QD=26.07;SOR=1.666;DP=68;AF=1;MLEAC=2;MLEAF=1;AN=4;AC=4	GT:AD:DP:GQ:PL	1/1:0,41:41:99:1769,123,0	1/1:0,27:27:81:1204,81,0
chr6	52022414	.	TATATATATATATATATACACACAC	T	1337.03	.	ANN=T|intergenic_region|MODIFIER|LOC119876383-MIR137|LOC119876383-MIR137|intergenic_region|LOC119876383-MIR137|||n.52022415_52022438delATATATATATATATATACACACAC||||||;BaseQRankSum=1.526;ExcessHet=3.0103;FS=0;MQ=60;MQRankSum=0;QD=27.73;ReadPosRankSum=-1.577;SOR=1.179;DP=61;AF=1;MLEAC=2;MLEAF=1;AN=4;AC=3	GT:AD:DP:GQ:PL	0/1:2,18:20:7:562,0,7	1/1:0,30:30:91:1351,91,0
chr6	52025932	.	AT	A	630.03	.	ANN=A|intergenic_region|MODIFIER|LOC119876383-MIR137|LOC119876383-MIR137|intergenic_region|LOC119876383-MIR137|||n.52025933delT||||||;BaseQRankSum=0.306;ExcessHet=3.0103;FS=3.274;MQ=60;MQRankSum=0;QD=23.69;ReadPosRankSum=1.273;SOR=0.32;DP=42;AF=1;MLEAC=2;MLEAF=1;AN=4;AC=3	GT:AD:DP:GQ:PL	0/1:2,15:17:9:410,0,9	1/1:0,15:15:45:644,45,0
chr6	52025934	.	ATATATAT	A	1017.3	.	ANN=A|intergenic_region|MODIFIER|LOC119876383-MIR137|LOC119876383-MIR137|intergenic_region|LOC119876383-MIR137|||n.52025935_52025941delTATATAT||||||;ExcessHet=3.0103;FS=0;MQ=60;QD=30.44;SOR=0.818;DP=42;AF=1;MLEAC=2;MLEAF=1;AN=4;AC=4	GT:AD:DP:GQ:PL	1/1:0,27:27:81:1025,81,0	1/1:0,15:15:45:644,45,0
chr6	52218599	.	CAA	C	1786.03	.	ANN=C|intron_variant|MODIFIER|LOC111096372|LOC111096372|transcript|XR_005361166.1|pseudogene|5/9|n.1971+12078_1971+12079delTT||||||,C|intron_variant|MODIFIER|LOC111096372|LOC111096372|transcript|XR_005361158.1|pseudogene|4/8|n.1927+12078_1927+12079delTT||||||,C|intron_variant|MODIFIER|LOC111096372|LOC111096372|transcript|XR_005361159.1|pseudogene|5/9|n.738+12078_738+12079delTT||||||,C|intron_vari…	GT:AD:DP:GQ:PL	1/1:0,40:40:99:1800,120,0	1/1:0,21:21:63:945,63,0
chr6	52229334	.	TA	T	1166.03	.	ANN=T|upstream_gene_variant|MODIFIER|DPYD|DPYD|transcript|XM_038541239.1|protein_coding||c.-3615delA|||||3519|,T|intron_variant|MODIFIER|LOC111096372|LOC111096372|transcript|XR_005361166.1|pseudogene|5/9|n.1971+1344delT||||||,T|intron_variant|MODIFIER|LOC111096372|LOC111096372|transcript|XR_005361158.1|pseudogene|4/8|n.1927+1344delT||||||,T|intron_variant|MODIFIER|LOC111096372|LOC111096372|transc…	GT:AD:DP:GQ:PL	1/1:0,28:28:84:1180,84,0	1/1:0,16:16:48:720,48,0
chr6	52260587	.	T	TG	1697.03	.	ANN=TG|upstream_gene_variant|MODIFIER|DPYD|DPYD|transcript|XM_038541241.1|protein_coding||c.-13104_-13103insG|||||2439|,TG|intron_variant|MODIFIER|LOC111096372|LOC111096372|transcript|XR_005361166.1|pseudogene|2/9|n.276+2091_276+2092insC||||||,TG|intron_variant|MODIFIER|DPYD|DPYD|transcript|XM_038541239.1|protein_coding|1/22|c.40-13065_40-13064insG||||||,TG|intron_variant|MODIFIER|LOC111096372|LO…	GT:AD:DP:GQ:PL	1/1:0,40:40:99:1711,120,0	0/1:2,17:19:0:401,0,0
chr6	52431890	.	CTA	C	1949.03	.	ANN=C|intron_variant|MODIFIER|DPYD|DPYD|transcript|XM_038541239.1|protein_coding|4/22|c.321+6188_321+6189delTA||||||,C|intron_variant|MODIFIER|DPYD|DPYD|transcript|XM_038541240.1|protein_coding|4/22|c.243+6188_243+6189delTA||||||,C|intron_variant|MODIFIER|DPYD|DPYD|transcript|XM_038541241.1|protein_coding|4/22|c.243+6188_243+6189delTA||||||,C|intron_variant|MODIFIER|DPYD|DPYD|transcript|XM_038541…	GT:AD:DP:GQ:PL	1/1:0,46:46:99:1963,138,0	1/1:0,38:38:99:1623,114,0
chr6	52693250	.	ATATATT	A	1188.03	.	ANN=A|intron_variant|MODIFIER|DPYD|DPYD|transcript|XM_038541239.1|protein_coding|13/22|c.1741-8593_1741-8588delTATATT||||||,A|intron_variant|MODIFIER|DPYD|DPYD|transcript|XM_038541240.1|protein_coding|13/22|c.1663-8593_1663-8588delTATATT||||||,A|intron_variant|MODIFIER|DPYD|DPYD|transcript|XM_038541241.1|protein_coding|13/22|c.1663-8593_1663-8588delTATATT||||||,A|intron_variant|MODIFIER|DPYD|DPYD…	GT:AD:DP:GQ:PL	1/1:0,33:33:92:1202,92,0	1/1:0,15:15:45:612,45,0
chr6	52804003	.	AAAGAAG	A	489.02	.	ANN=A|intron_variant|MODIFIER|DPYD|DPYD|transcript|XM_038541239.1|protein_coding|16/22|c.2059-7286_2059-7281delAAGAAG||||||,A|intron_variant|MODIFIER|DPYD|DPYD|transcript|XM_038541240.1|protein_coding|16/22|c.1981-7286_1981-7281delAAGAAG||||||,A|intron_variant|MODIFIER|DPYD|DPYD|transcript|XM_038541241.1|protein_coding|16/22|c.1981-7286_1981-7281delAAGAAG||||||,A|intron_variant|MODIFIER|DPYD|DPYD…	GT:AD:DP:GQ:PL	1/1:1,20:21:38:503,38,0	1/1:0,9:9:27:405,27,0
chr6	52842965	.	GT	G	997.03	.	ANN=G|intron_variant|MODIFIER|DPYD|DPYD|transcript|XM_038541239.1|protein_coding|18/22|c.2299+30632delT||||||,G|intron_variant|MODIFIER|DPYD|DPYD|transcript|XM_038541240.1|protein_coding|18/22|c.2221+30632delT||||||,G|intron_variant|MODIFIER|DPYD|DPYD|transcript|XM_038541241.1|protein_coding|18/22|c.2221+30632delT||||||,G|intron_variant|MODIFIER|DPYD|DPYD|transcript|XM_038541242.1|protein_coding|…	GT:AD:DP:GQ:PL	1/1:2,35:37:54:944,54,0	1/1:0,36:36:99:1011,108,0
chr6	53207183	.	GAGAC	G	1302.05	.	ANN=G|intergenic_region|MODIFIER|LOC100684402-LOC119876386|LOC100684402-LOC119876386|intergenic_region|LOC100684402-LOC119876386|||n.53207184_53207187delAGAC||||||;BaseQRankSum=1.758;ExcessHet=3.0103;FS=5.006;MQ=55.84;MQRankSum=-0.763;QD=27.7;ReadPosRankSum=1.735;SOR=1.67;DP=69;AF=1;MLEAC=2;MLEAF=1;AN=4;AC=4	GT:AD:DP:GQ:PL	1/1:1,46:47:99:1894,131,0	1/1:0,18:18:54:801,54,0
chr6	53237167	.	G	GGC	1549.03	.	ANN=GGC|intergenic_region|MODIFIER|LOC100684402-LOC119876386|LOC100684402-LOC119876386|intergenic_region|LOC100684402-LOC119876386|||n.53237167_53237168insGC||||||;BaseQRankSum=-2.533;ExcessHet=3.0103;FS=5.291;MQ=56.9;MQRankSum=0.631;QD=25.75;ReadPosRankSum=-1.312;SOR=0.136;DP=82;AF=1;MLEAC=2;MLEAF=1;AN=4;AC=3	GT:AD:DP:GQ:PL	0/1:4,30:34:26:883,0,26	1/1:0,36:36:99:1563,108,0
chr6	53237171	.	GGCAAAA	G	1648.03	.	ANN=G|intergenic_region|MODIFIER|LOC100684402-LOC119876386|LOC100684402-LOC119876386|intergenic_region|LOC100684402-LOC119876386|||n.53237172_53237177delGCAAAA||||||;ExcessHet=3.0103;FS=0;MQ=56.51;QD=21.27;SOR=1.697;DP=81;AF=1;MLEAC=2;MLEAF=1;AN=4;AC=4	GT:AD:DP:GQ:PL	1/1:0,41:41:99:1716,122,0	1/1:0,39:39:99:1662,117,0
chr6	54210532	.	TCTTCTTCTC	T	869.03	.	ANN=T|intergenic_region|MODIFIER|LOC111096377-LOC111096379|LOC111096377-LOC111096379|intergenic_region|LOC111096377-LOC111096379|||n.54210533_54210541delCTTCTTCTC||||||;ExcessHet=3.0103;FS=0;MQ=60;QD=27.78;SOR=2.4;DP=41;AF=1;MLEAC=2;MLEAF=1;AN=4;AC=4	GT:AD:DP:GQ:PL	1/1:0,23:23:69:883,69,0	1/1:0,12:12:35:409,35,0
chr6	55750270	.	AAAAAAATATATAT	A	577.03	.	ANN=A|intron_variant|MODIFIER|DNTTIP2|DNTTIP2|transcript|XM_038541300.1|protein_coding|5/7|c.2022+412_2022+424delAAAAAATATATAT||||||,A|intron_variant|MODIFIER|LOC111096389|LOC111096389|transcript|XR_005361233.1|pseudogene|6/6|n.827-4032_827-4020delATATATATTTTTT||||||,A|intron_variant|MODIFIER|LOC111096389|LOC111096389|transcript|XR_005361211.1|pseudogene|8/8|n.1932-4032_1932-4020delATATATATTTTTT|…	GT:AD:DP:GQ:PL	1/1:0,14:14:42:591,42,0	1/1:0,10:10:31:425,31,0
chr6	55844917	.	A	AAAGAAAG	127.1	.	ANN=AAAGAAAG|intron_variant|MODIFIER|LOC119872267|LOC119872267|transcript|XR_005361238.1|pseudogene|3/3|n.901-1560_901-1559insAAGAAAG||||||;ExcessHet=3.0103;FS=0;MQ=55.64;QD=33.07;SOR=2.833;DP=24;AF=1;MLEAC=2;MLEAF=1;AN=4;AC=4	GT:AD:DP:GQ:PL	1/1:0,3:3:8:112,8,0	1/1:0,4:4:12:141,12,0
chr6	56717828	.	T	TAAAAAAAA,TAAAAAAA	664.03	.	ANN=TAAAAAAAA|intergenic_region|MODIFIER|RPL5-EVI5|RPL5-EVI5|intergenic_region|RPL5-EVI5|||n.56717828_56717829insAAAAAAAA||||||;ExcessHet=3.0103;FS=0;MQ=60;QD=33.74;SOR=2.448;DP=38;AF=1,1;MLEAC=2,2;MLEAF=1,1;AN=4;AC=2,2	GT:AD:DP:GQ:PL	1/1:0,15,.:15:45:520,45,0,.,.,.	2/2:0,.,20:20:60:678,.,.,60,.,0
chr6	58116950	.	C	CCTT	1127.03	.	ANN=CCTT|intergenic_region|MODIFIER|LOC100683562-ZNF644|LOC100683562-ZNF644|intergenic_region|LOC100683562-ZNF644|||n.58116950_58116951insCTT||||||;ExcessHet=3.0103;FS=0;MQ=60;QD=30.83;SOR=1.681;DP=54;AF=1;MLEAC=2;MLEAF=1;AN=4;AC=4	GT:AD:DP:GQ:PL	1/1:0,32:32:78:1141,78,0	1/1:0,21:21:45:642,45,0
chr6	58203827	.	C	CAAA	1917.03	.	ANN=CAAA|intron_variant|MODIFIER|ZNF644|ZNF644|transcript|XR_005361265.1|protein_coding|1/8|c.148+3782_148+3783insAAA||||||WARNING_TRANSCRIPT_MULTIPLE_STOP_CODONS,CAAA|intron_variant|MODIFIER|ZNF644|ZNF644|transcript|XM_038541409.1|protein_coding|3/8|c.-18+156_-18+157insAAA||||||,CAAA|intron_variant|MODIFIER|ZNF644|ZNF644|transcript|XM_038541410.1|protein_coding|2/7|c.-18+2346_-18+2347insAAA|||||…	GT:AD:DP:GQ:PL	1/1:0,44:44:99:1931,129,0	1/1:0,33:33:99:1483,99,0
chr6	58388993	.	T	TA	752.03	.	ANN=TA|intergenic_region|MODIFIER|LOC119872272-BARHL2|LOC119872272-BARHL2|intergenic_region|LOC119872272-BARHL2|||n.58388993_58388994insA||||||;BaseQRankSum=0.433;ExcessHet=3.0103;FS=0;MQ=60;MQRankSum=0;QD=25.07;ReadPosRankSum=1.735;SOR=0.283;DP=51;AF=1;MLEAC=2;MLEAF=1;AN=4;AC=4	GT:AD:DP:GQ:PL	1/1:1,29:30:63:766,63,0	1/1:0,19:19:57:533,57,0
chr6	59792383	.	C	CAG	284.6	.	ANN=CAG|intron_variant|MODIFIER|GBP5|GBP5|transcript|XM_038541450.1|protein_coding|1/10|c.-20+216_-20+217insAG||||||;BaseQRankSum=-0.464;ExcessHet=3.0103;FS=0;MQ=59.85;MQRankSum=-0.433;QD=17.79;ReadPosRankSum=-0.428;SOR=0.43;DP=53;AF=0.5;MLEAC=1;MLEAF=0.5;AN=4;AC=2	GT:AD:DP:GQ:PL	0/1:4,12:16:83:292,0,83	0/1:3,9:12:55:225,0,55
chr6	60224806	.	A	AT	1126.03	.	ANN=AT|intergenic_region|MODIFIER|PKN2-LOC100684278|PKN2-LOC100684278|intergenic_region|PKN2-LOC100684278|||n.60224806_60224807insT||||||;BaseQRankSum=-0.227;ExcessHet=3.0103;FS=6.734;MQ=60;MQRankSum=0;QD=24.48;ReadPosRankSum=-1.682;SOR=0.515;DP=82;AF=1;MLEAC=2;MLEAF=1;AN=4;AC=4	GT:AD:DP:GQ:PL	1/1:2,44:46:78:1140,78,0	1/1:2,29:31:35:727,35,0
chr6	60613404	.	C	CTA	1067.03	.	ANN=CTA|intron_variant|MODIFIER|LOC102152020|LOC102152020|transcript|XR_005361299.1|pseudogene|4/9|n.581-15107_581-15106insTA||||||,CTA|intron_variant|MODIFIER|LOC102152020|LOC102152020|transcript|XR_005361298.1|pseudogene|1/6|n.111-15107_111-15106insTA||||||;ExcessHet=3.0103;FS=0;MQ=59.87;QD=30.32;SOR=3.528;BaseQRankSum=-0.782;MQRankSum=-0.265;ReadPosRankSum=-2.597;DP=67;AF=0.5;MLEAC=1;MLEAF=0.5…	GT:AD:DP:GQ:PL	1/1:0,25:25:74:1081,74,0	0/1:3,19:22:37:566,0,37
chr6	60621548	.	TTTTA	T	1674.03	.	ANN=T|intron_variant|MODIFIER|LOC102152020|LOC102152020|transcript|XR_005361299.1|pseudogene|4/9|n.581-6962_581-6959delTTTA||||||,T|intron_variant|MODIFIER|LOC102152020|LOC102152020|transcript|XR_005361298.1|pseudogene|1/6|n.111-6962_111-6959delTTTA||||||;ExcessHet=3.0103;FS=0;MQ=60;QD=31.41;SOR=1.552;DP=67;AF=1;MLEAC=2;MLEAF=1;AN=4;AC=4	GT:AD:DP:GQ:PL	1/1:0,39:39:99:1688,117,0	1/1:0,28:28:84:1236,84,0
chr6	60698080	.	GT	G	1072.03	.	ANN=G|downstream_gene_variant|MODIFIER|LOC111096411|LOC111096411|transcript|XR_005361302.1|pseudogene||n.*4916delA|||||4916|,G|downstream_gene_variant|MODIFIER|LOC111096411|LOC111096411|transcript|XR_005361303.1|pseudogene||n.*4916delA|||||4916|,G|intergenic_region|MODIFIER|LOC102152020-LOC111096411|LOC102152020-LOC111096411|intergenic_region|LOC102152020-LOC111096411|||n.60698081delT||||||;Exces…	GT:AD:DP:GQ:PL	1/1:1,36:37:81:1086,81,0	1/1:0,31:31:93:963,93,0
chr6	60949318	.	T	TAC	1153.03	.	ANN=TAC|intergenic_region|MODIFIER|LOC119876390-LOC102152083|LOC119876390-LOC102152083|intergenic_region|LOC119876390-LOC102152083|||n.60949318_60949319insAC||||||;ExcessHet=3.0103;FS=0;MQ=60;QD=31.03;SOR=1.071;BaseQRankSum=1.916;MQRankSum=0;ReadPosRankSum=-0.716;DP=74;AF=1;MLEAC=2;MLEAF=1;AN=4;AC=4	GT:AD:DP:GQ:PL	1/1:2,33:35:87:1100,87,0	1/1:1,33:34:73:1167,73,0
chr6	60966538	.	A	ACTTAAAGTATT	2224.03	.	ANN=ACTTAAAGTATT|intergenic_region|MODIFIER|LOC119876390-LOC102152083|LOC119876390-LOC102152083|intergenic_region|LOC119876390-LOC102152083|||n.60966538_60966539insCTTAAAGTATT||||||;ExcessHet=3.0103;FS=0;MQ=60;QD=28.07;SOR=1.519;DP=89;AF=1;MLEAC=2;MLEAF=1;AN=4;AC=4	GT:AD:DP:GQ:PL	1/1:0,50:50:99:2238,150,0	1/1:0,36:36:99:1595,108,0
chr6	60978714	.	T	TTTA	2164.03	.	ANN=TTTA|intergenic_region|MODIFIER|LOC119876390-LOC102152083|LOC119876390-LOC102152083|intergenic_region|LOC119876390-LOC102152083|||n.60978714_60978715insTTA||||||;ExcessHet=3.0103;FS=0;MQ=60;QD=27.86;SOR=0.818;DP=81;AF=1;MLEAC=2;MLEAF=1;AN=4;AC=4	GT:AD:DP:GQ:PL	1/1:0,49:49:99:2178,147,0	1/1:0,32:32:96:1440,96,0
chr6	61080494	.	T	TTC	463.01	.	ANN=TTC|non_coding_transcript_exon_variant|MODIFIER|LOC102152083|LOC102152083|transcript|XR_005361304.1|pseudogene|3/3|n.2697_2698dupTC||||||INFO_REALIGN_3_PRIME;BaseQRankSum=0.219;ExcessHet=3.0103;FS=0;MQ=60;MQRankSum=0;QD=28.94;ReadPosRankSum=0.87;SOR=1.292;DP=41;AF=1;MLEAC=2;MLEAF=1;AN=4;AC=4	GT:AD:DP:GQ:PL	1/1:1,15:16:28:477,28,0	1/1:0,13:13:39:420,39,0
chr6	61118307	.	G	GTT	1315.03	.	ANN=GTT|intergenic_region|MODIFIER|LOC102152083-LOC106558973|LOC102152083-LOC106558973|intergenic_region|LOC102152083-LOC106558973|||n.61118307_61118308insTT||||||;ExcessHet=3.0103;FS=0;MQ=60;QD=28.91;SOR=0.749;DP=70;AF=1;MLEAC=2;MLEAF=1;AN=4;AC=4	GT:AD:DP:GQ:PL	1/1:0,37:37:99:1329,111,0	1/1:0,27:27:81:981,81,0
chr6	61122769	.	T	TA	201.02	.	ANN=TA|intergenic_region|MODIFIER|LOC102152083-LOC106558973|LOC102152083-LOC106558973|intergenic_region|LOC102152083-LOC106558973|||n.61122769_61122770insA||||||;ExcessHet=3.0103;FS=0;MQ=60;QD=18.27;SOR=1.802;BaseQRankSum=-0.431;MQRankSum=0;ReadPosRankSum=0.431;DP=28;AF=1;MLEAC=1;MLEAF=0.5;AN=4;AC=4	GT:AD:DP:GQ:PL	1/1:0,11:11:32:215,32,0	1/1:1,8:9:6:142,6,0
chr6	62009646	.	T	TTA	1361.03	.	ANN=TTA|upstream_gene_variant|MODIFIER|SH3GLB1|SH3GLB1|transcript|XM_038541466.1|protein_coding||c.-2529_-2528insTA|||||2232|,TTA|upstream_gene_variant|MODIFIER|SH3GLB1|SH3GLB1|transcript|XM_038541470.1|protein_coding||c.-12606_-12605insTA|||||3171|,TTA|upstream_gene_variant|MODIFIER|SH3GLB1|SH3GLB1|transcript|XM_038541467.1|protein_coding||c.-2529_-2528insTA|||||2232|,TTA|upstream_gene_variant|M…	GT:AD:DP:GQ:PL	1/1:0,26:26:78:1045,78,0	1/1:0,32:32:96:1375,96,0
chr6	62035894	.	T	TTG	141.85	.	ANN=TTG|intron_variant|MODIFIER|LOC119872280|LOC119872280|transcript|XR_005361312.1|pseudogene|2/3|n.602+6443_602+6444insTG||||||,TTG|intron_variant|MODIFIER|LOC119872280|LOC119872280|transcript|XR_005361314.1|pseudogene|2/3|n.603-34_603-33insTG||||||,TTG|intron_variant|MODIFIER|LOC119872280|LOC119872280|transcript|XR_005361310.1|pseudogene|2/2|n.602+6443_602+6444insTG||||||,TTG|intron_variant|MO…	GT:AD:DP:GQ:PL	1/1:0,5:5:15:156,15,0	1/1:0,3:3:9:112,9,0
chr6	62167367	.	AT	A	2009.03	.	ANN=A|intron_variant|MODIFIER|CLCA1|CLCA1|transcript|XM_038541475.1|protein_coding|11/13|c.1943-452delA||||||;ExcessHet=3.0103;FS=0;MQ=60;QD=28.46;SOR=0.914;DP=87;AF=1;MLEAC=2;MLEAF=1;AN=4;AC=4	GT:AD:DP:GQ:PL	1/1:0,38:38:99:1675,114,0	1/1:0,49:49:99:2023,147,0
chr6	62227723	.	G	GGCCAAAAAAAAAAAAAAAAAAAAAGAAAAAATT	640.03	.	ANN=GGCCAAAAAAAAAAAAAAAAAAAAAGAAAAAATT|intron_variant|MODIFIER|CLCA2|CLCA2|transcript|XM_038541472.1|protein_coding|9/13|c.1512+561_1512+562insAATTTTTTCTTTTTTTTTTTTTTTTTTTTTGGC||||||,GGCCAAAAAAAAAAAAAAAAAAAAAGAAAAAATT|intron_variant|MODIFIER|CLCA2|CLCA2|transcript|XM_038541473.1|protein_coding|9/12|c.1512+561_1512+562insAATTTTTTCTTTTTTTTTTTTTTTTTTTTTGGC||||||,GGCCAAAAAAAAAAAAAAAAAAAAAGAAAAAATT|in…	GT:AD:DP:GQ:PL	1/1:0,15:15:45:654,45,0	1/1:0,13:13:39:512,39,0
chr6	62253907	.	T	TTCTTTC	1016.03	.	ANN=TTCTTTC|intron_variant|MODIFIER|ODF2L|ODF2L|transcript|XM_038541478.1|protein_coding|1/17|c.-250-3437_-250-3436insTCTTTC||||||,TTCTTTC|intron_variant|MODIFIER|ODF2L|ODF2L|transcript|XM_038541479.1|protein_coding|1/17|c.-246-3437_-246-3436insTCTTTC||||||,TTCTTTC|intron_variant|MODIFIER|ODF2L|ODF2L|transcript|XM_038541480.1|protein_coding|1/17|c.-251+1845_-251+1846insTCTTTC||||||;ExcessHet=3.01…	GT:AD:DP:GQ:PL	1/1:0,24:24:71:1030,71,0	1/1:3,27:30:21:541,21,0
chr6	62258270	.	G	GT	927.03	.	ANN=GT|upstream_gene_variant|MODIFIER|ODF2L|ODF2L|transcript|XM_038541476.1|protein_coding||c.-11153_-11152insT|||||4652|,GT|upstream_gene_variant|MODIFIER|ODF2L|ODF2L|transcript|XM_038541484.1|protein_coding||c.-15670_-15669insT|||||4643|,GT|upstream_gene_variant|MODIFIER|ODF2L|ODF2L|transcript|XM_038541481.1|protein_coding||c.-11153_-11152insT|||||4651|,GT|upstream_gene_variant|MODIFIER|ODF2L|O…	GT:AD:DP:GQ:PL	1/1:0,21:21:63:926,63,0	1/1:0,21:21:63:941,63,0
chr6	62259715	.	C	CCTCTCTCTCT,CCTCTCTCTCTCT	1335.02	.	ANN=CCTCTCTCTCT|upstream_gene_variant|MODIFIER|ODF2L|ODF2L|transcript|XM_038541476.1|protein_coding||c.-9708_-9707insCTCTCTCTCT|||||3207|,CCTCTCTCTCTCT|upstream_gene_variant|MODIFIER|ODF2L|ODF2L|transcript|XM_038541476.1|protein_coding||c.-9708_-9707insCTCTCTCTCTCT|||||3207|,CCTCTCTCTCT|upstream_gene_variant|MODIFIER|ODF2L|ODF2L|transcript|XM_038541484.1|protein_coding||c.-14225_-14224insCTCTCTCT…	GT:AD:DP:GQ:PL	1/2:0,5,24:29:50:1352,741,650,145,0,50	2/2:0,.,26:26:78:1133,.,.,78,.,0
chr6	62261816	.	T	TTG	1245.03	.	ANN=TTG|upstream_gene_variant|MODIFIER|ODF2L|ODF2L|transcript|XM_038541476.1|protein_coding||c.-7607_-7606insTG|||||1106|,TTG|upstream_gene_variant|MODIFIER|ODF2L|ODF2L|transcript|XM_038541484.1|protein_coding||c.-12124_-12123insTG|||||1097|,TTG|upstream_gene_variant|MODIFIER|ODF2L|ODF2L|transcript|XM_038541481.1|protein_coding||c.-7607_-7606insTG|||||1105|,TTG|upstream_gene_variant|MODIFIER|ODF2…	GT:AD:DP:GQ:PL	1/1:2,39:41:99:1259,103,0	1/1:0,26:26:78:1156,78,0
chr6	62261821	.	GTT	G	1831.03	.	ANN=G|upstream_gene_variant|MODIFIER|ODF2L|ODF2L|transcript|XM_038541476.1|protein_coding||c.-7601_-7600delTT|||||1101|,G|upstream_gene_variant|MODIFIER|ODF2L|ODF2L|transcript|XM_038541484.1|protein_coding||c.-12118_-12117delTT|||||1092|,G|upstream_gene_variant|MODIFIER|ODF2L|ODF2L|transcript|XM_038541481.1|protein_coding||c.-7601_-7600delTT|||||1100|,G|upstream_gene_variant|MODIFIER|ODF2L|ODF2L|…	GT:AD:DP:GQ:PL	1/1:0,41:41:99:1845,123,0	1/1:0,25:25:75:1125,75,0
chr6	62270837	.	AAAAG	A	1413.03	.	ANN=A|intron_variant|MODIFIER|ODF2L|ODF2L|transcript|XM_038541476.1|protein_coding|2/16|c.114-687_114-684delAAAG||||||,A|intron_variant|MODIFIER|ODF2L|ODF2L|transcript|XM_038541478.1|protein_coding|3/17|c.114-687_114-684delAAAG||||||,A|intron_variant|MODIFIER|ODF2L|ODF2L|transcript|XM_038541479.1|protein_coding|3/17|c.114-687_114-684delAAAG||||||,A|intron_variant|MODIFIER|ODF2L|ODF2L|transcript|X…	GT:AD:DP:GQ:PL	1/1:0,28:28:85:1237,85,0	1/1:0,32:32:97:1427,97,0
chr6	62472082	.	C	CAG	538.61	.	ANN=CAG|upstream_gene_variant|MODIFIER|COL24A1|COL24A1|transcript|XM_038541487.1|protein_coding||c.-2146_-2145insAG|||||1541|,CAG|upstream_gene_variant|MODIFIER|COL24A1|COL24A1|transcript|XM_038541490.1|protein_coding||c.-2146_-2145insAG|||||1541|,CAG|upstream_gene_variant|MODIFIER|COL24A1|COL24A1|transcript|XM_038541491.1|protein_coding||c.-2146_-2145insAG|||||1541|,CAG|upstream_gene_variant|MOD…	GT:AD:DP:GQ:PL	0/1:3,22:25:19:546,0,19	0/1:2,17:19:2:425,0,2
chr6	62633189	.	T	TTTC	1830.03	.	ANN=TTTC|intron_variant|MODIFIER|COL24A1|COL24A1|transcript|XM_038541487.1|protein_coding|23/60|c.2449-274_2449-273insTTC||||||,TTTC|intron_variant|MODIFIER|COL24A1|COL24A1|transcript|XM_038541490.1|protein_coding|23/60|c.2449-274_2449-273insTTC||||||,TTTC|intron_variant|MODIFIER|COL24A1|COL24A1|transcript|XM_038541491.1|protein_coding|23/59|c.2449-274_2449-273insTTC||||||,TTTC|intron_variant|MOD…	GT:AD:DP:GQ:PL	1/1:0,41:41:99:1844,123,0	1/1:0,31:31:93:1393,93,0
chr6	63068526	.	G	GA	711.03	.	ANN=GA|intergenic_region|MODIFIER|CCN1-DDAH1|CCN1-DDAH1|intergenic_region|CCN1-DDAH1|||n.63068526_63068527insA||||||;ExcessHet=3.0103;FS=0;MQ=60;QD=27.31;SOR=1.244;DP=45;AF=1;MLEAC=2;MLEAF=1;AN=4;AC=4	GT:AD:DP:GQ:PL	1/1:0,16:16:48:451,48,0	1/1:0,26:26:78:725,78,0
chr6	63249599	.	GA	G	290.98	.	ANN=G|intron_variant|MODIFIER|LOC111096420|LOC111096420|transcript|XR_005360443.1|pseudogene|2/2|n.391+1845delA||||||;ExcessHet=3.0103;FS=0;MQ=59.03;QD=32.02;SOR=1.179;DP=48;AF=1;MLEAC=2;MLEAF=1;AN=4;AC=4	GT:AD:DP:GQ:PL	1/1:0,3:3:9:134,9,0	1/1:0,11:11:21:305,21,0
chr6	63249638	.	GAAAA	G	289.97	.	ANN=G|intron_variant|MODIFIER|LOC111096420|LOC111096420|transcript|XR_005360443.1|pseudogene|2/2|n.391+1884_391+1887delAAAA||||||;ExcessHet=3.0103;FS=0;MQ=56.27;QD=25.95;SOR=1.179;DP=32;AF=1;MLEAC=2;MLEAF=1;AN=4;AC=4	GT:AD:DP:GQ:PL	1/1:0,3:3:8:134,8,0	1/1:0,7:7:20:304,20,0
chr6	63275671	.	TTCTCTG	T	1152.03	.	ANN=T|intron_variant|MODIFIER|C6H1orf52|C6H1orf52|transcript|XM_038541502.1|protein_coding|2/2|c.475+497_475+502delTCTCTG||||||;ExcessHet=3.0103;FS=0;MQ=60;QD=30.03;SOR=1.981;DP=60;AF=1;MLEAC=2;MLEAF=1;AN=4;AC=4	GT:AD:DP:GQ:PL	1/1:0,26:26:79:1166,79,0	1/1:0,26:26:78:1155,78,0
chr6	63277853	.	TCTCC	T	455.02	.	ANN=T|intron_variant|MODIFIER|C6H1orf52|C6H1orf52|transcript|XM_038541502.1|protein_coding|2/2|c.475+2679_475+2682delCTCC||||||;ExcessHet=3.0103;FS=0;MQ=60;QD=28.57;SOR=4.977;DP=24;AF=1;MLEAC=2;MLEAF=1;AN=4;AC=4	GT:AD:DP:GQ:PL	1/1:0,11:11:34:469,34,0	1/1:0,9:9:27:405,27,0
chr6	63277862	.	GCCTGTTTCTCTGCC	G	454.02	.	ANN=G|intron_variant|MODIFIER|C6H1orf52|C6H1orf52|transcript|XM_038541502.1|protein_coding|2/2|c.475+2688_475+2701delCCTGTTTCTCTGCC||||||;ExcessHet=3.0103;FS=0;MQ=60;QD=27.98;SOR=4.977;DP=24;AF=1;MLEAC=2;MLEAF=1;AN=4;AC=4	GT:AD:DP:GQ:PL	1/1:0,11:11:33:468,33,0	1/1:0,10:10:30:415,30,0
chr6	63283136	.	A	AT	1192.03	.	ANN=AT|3_prime_UTR_variant|MODIFIER|C6H1orf52|C6H1orf52|transcript|XM_038541502.1|protein_coding|3/3|c.*1281dupT|||||1282|INFO_REALIGN_3_PRIME;BaseQRankSum=1.671;ExcessHet=3.0103;FS=0;MQ=60;MQRankSum=0;QD=25.66;ReadPosRankSum=0.151;SOR=0.85;DP=71;AF=1;MLEAC=2;MLEAF=1;AN=4;AC=4	GT:AD:DP:GQ:PL	1/1:2,39:41:67:1066,67,0	1/1:0,27:27:81:1206,81,0
chr6	63295192	.	GT	G	1791.03	.	ANN=G|intergenic_region|MODIFIER|C6H1orf52-SYDE2|C6H1orf52-SYDE2|intergenic_region|C6H1orf52-SYDE2|||n.63295193delT||||||;ExcessHet=3.0103;FS=0;MQ=59.58;QD=30.19;SOR=1.455;DP=74;AF=1;MLEAC=2;MLEAF=1;AN=4;AC=4	GT:AD:DP:GQ:PL	1/1:0,43:43:99:1805,129,0	1/1:0,26:26:75:1049,75,0
chr6	63308086	.	T	TAATTAATA	1478.03	.	ANN=TAATTAATA|intergenic_region|MODIFIER|C6H1orf52-SYDE2|C6H1orf52-SYDE2|intergenic_region|C6H1orf52-SYDE2|||n.63308086_63308087insAATTAATA||||||;ExcessHet=3.0103;FS=0;MQ=60;QD=28.57;SOR=1.547;DP=65;AF=1;MLEAC=2;MLEAF=1;AN=4;AC=4	GT:AD:DP:GQ:PL	1/1:0,36:36:99:1492,107,0	1/1:0,28:28:83:1160,83,0
chr6	63510989	.	TA	T	1798.03	.	ANN=T|intron_variant|MODIFIER|MCOLN2|MCOLN2|transcript|XM_038541520.1|protein_coding|1/13|c.78-5111delA||||||,T|intron_variant|MODIFIER|MCOLN2|MCOLN2|transcript|XM_038541523.1|protein_coding|1/13|c.-7-5111delA||||||,T|intron_variant|MODIFIER|MCOLN2|MCOLN2|transcript|XM_038541522.1|protein_coding|1/13|c.-7-5111delA||||||,T|intron_variant|MODIFIER|MCOLN2|MCOLN2|transcript|XM_038541521.1|protein_cod…	GT:AD:DP:GQ:PL	1/1:0,49:49:99:1812,147,0	1/1:0,38:38:99:1414,114,0
chr6	63843392	.	AC	A	1809.03	.	ANN=A|intron_variant|MODIFIER|LOC111096427|LOC111096427|transcript|XR_005361340.1|pseudogene|3/3|n.2096-828delG||||||,A|intron_variant|MODIFIER|LOC111096427|LOC111096427|transcript|XR_005361343.1|pseudogene|3/4|n.2096-828delG||||||,A|intron_variant|MODIFIER|LOC111096427|LOC111096427|transcript|XR_005361342.1|pseudogene|3/3|n.2096-854delG||||||,A|intron_variant|MODIFIER|LOC111096427|LOC111096427|t…	GT:AD:DP:GQ:PL	1/1:0,41:41:99:1823,123,0	1/1:0,23:23:69:1026,69,0
chr6	65274624	.	AAAAG	A	786.03	.	ANN=A|intron_variant|MODIFIER|LOC102151889|LOC102151889|transcript|XR_005361351.1|pseudogene|3/4|n.593-21264_593-21261delAAAG||||||,A|intron_variant|MODIFIER|LOC102151889|LOC102151889|transcript|XR_005361350.1|pseudogene|3/3|n.593-21264_593-21261delAAAG||||||,A|intron_variant|MODIFIER|LOC102151889|LOC102151889|transcript|XR_005361352.1|pseudogene|4/4|n.670+17853_670+17856delAAAG||||||,A|intron_va…	GT:AD:DP:GQ:PL	1/1:0,15:15:42:619,42,0	1/1:0,18:18:54:800,54,0
chr6	65391286	.	TCC	T	510.03	.	ANN=T|intergenic_region|MODIFIER|LOC111096431-LOC111096432|LOC111096431-LOC111096432|intergenic_region|LOC111096431-LOC111096432|||n.65391287_65391288delCC||||||;ExcessHet=3.0103;FS=0;MQ=60;QD=24.36;SOR=5.421;DP=35;AF=1;MLEAC=2;MLEAF=1;AN=4;AC=4	GT:AD:DP:GQ:PL	1/1:0,14:14:42:524,42,0	1/1:0,11:11:33:373,33,0
chr6	65831617	.	GA	G	902.03	.	ANN=G|intergenic_region|MODIFIER|LOC111096432-LOC111096433|LOC111096432-LOC111096433|intergenic_region|LOC111096432-LOC111096433|||n.65831618delA||||||;ExcessHet=3.0103;FS=0;MQ=60;QD=28.13;SOR=0.976;DP=68;AF=1;MLEAC=2;MLEAF=1;AN=4;AC=4	GT:AD:DP:GQ:PL	1/1:0,30:30:90:858,90,0	1/1:0,32:32:96:916,96,0
chr6	66401786	.	A	AT	954.03	.	ANN=AT|intron_variant|MODIFIER|ADGRL2|ADGRL2|transcript|NM_001190488.1_3|protein_coding|2/20|c.-93-112927_-93-112926insA||||||;ExcessHet=3.0103;FS=0;MQ=60;QD=28.06;SOR=2.303;DP=69;AF=1;MLEAC=2;MLEAF=1;AN=4;AC=4	GT:AD:DP:GQ:PL	1/1:0,34:34:99:968,102,0	1/1:0,33:33:99:924,99,0
chr6	66413769	.	CAAACAAACA	C	2373.03	.	ANN=C|intron_variant|MODIFIER|ADGRL2|ADGRL2|transcript|NM_001190488.1_3|protein_coding|2/20|c.-93-124918_-93-124910delTGTTTGTTT||||||;ExcessHet=3.0103;FS=0;MQ=60;QD=29.65;SOR=0.97;DP=89;AF=1;MLEAC=2;MLEAF=1;AN=4;AC=4	GT:AD:DP:GQ:PL	1/1:0,55:55:99:2387,165,0	1/1:0,34:34:99:1463,102,0
chr6	66438247	.	C	CT	980.03	.	ANN=CT|intron_variant|MODIFIER|ADGRL2|ADGRL2|transcript|NM_001190488.1_3|protein_coding|2/20|c.-93-149388_-93-149387insA||||||;ExcessHet=3.0103;FS=0;MQ=60;QD=28;SOR=0.749;BaseQRankSum=-0.684;MQRankSum=0;ReadPosRankSum=1.476;DP=72;AF=1;MLEAC=2;MLEAF=1;AN=4;AC=4	GT:AD:DP:GQ:PL	1/1:0,35:35:99:994,105,0	1/1:1,25:26:49:682,49,0
chr6	66999691	.	T	TG	1157.03	.	ANN=TG|intergenic_region|MODIFIER|LOC100685738-LOC111096528|LOC100685738-LOC111096528|intergenic_region|LOC100685738-LOC111096528|||n.66999691_66999692insG||||||;BaseQRankSum=0.383;ExcessHet=3.0103;FS=5.958;MQ=60;MQRankSum=0;QD=26.3;ReadPosRankSum=0.727;SOR=0.089;DP=80;AF=1;MLEAC=2;MLEAF=1;AN=4;AC=4	GT:AD:DP:GQ:PL	1/1:3,41:44:99:1171,100,0	1/1:2,32:34:80:943,80,0
chr6	67327217	.	T	TTGGGATCCCTGGGTGGCGCAGCG,TTGG	151.6	.	ANN=TTGGGATCCCTGGGTGGCGCAGCG|downstream_gene_variant|MODIFIER|LOC119872369|LOC119872369|transcript|XR_005360458.1|pseudogene||n.*1108_*1109insCGCTGCGCCACCCAGGGATCCCA|||||1108|,TTGGGATCCCTGGGTGGCGCAGCG|intergenic_region|MODIFIER|LOC102152021-LOC119872369|LOC102152021-LOC119872369|intergenic_region|LOC102152021-LOC119872369|||n.67327217_67327218insTGGGATCCCTGGGTGGCGCAGCG||||||;BaseQRankSum=0.18;Exc…	GT:AD:DP:GQ:PL	0/1:3,4,.:7:99:159,0,114,.,.,.	2/2:0,.,1:1:3:45,.,.,3,.,0
chr6	67616124	.	T	TTTTC	370.01	.	ANN=TTTTC|intergenic_region|MODIFIER|LOC119872284-LOC111096438|LOC119872284-LOC111096438|intergenic_region|LOC119872284-LOC111096438|||n.67616124_67616125insTTTC||||||;ExcessHet=3.0103;FS=0;MQ=59.79;QD=18.13;SOR=1.329;DP=47;AF=1;MLEAC=2;MLEAF=1;AN=4;AC=4	GT:AD:DP:GQ:PL	1/1:0,15:15:45:638,45,0	1/1:0,23:23:66:985,66,0
chr6	67630177	.	G	GAAGATGTGGTTTATAAAAAAAAAATAAATAAAAAAAA,GAAGATGAGGTTTATAAAAAAAAAATAAATAAAAAAAA	493.71	.	ANN=GAAGATGTGGTTTATAAAAAAAAAATAAATAAAAAAAA|intergenic_region|MODIFIER|LOC119872284-LOC111096438|LOC119872284-LOC111096438|intergenic_region|LOC119872284-LOC111096438|||n.67630177_67630178insAAGATGTGGTTTATAAAAAAAAAATAAATAAAAAAAA||||||;BaseQRankSum=-0.983;ExcessHet=3.0103;FS=11.139;MQ=37.39;MQRankSum=1.627;QD=31.3;ReadPosRankSum=-0.135;SOR=5.131;DP=16;AF=0.5,0.5;MLEAC=1,1;MLEAF=0.5,0.5;AN=4;AC=1,1	GT:AD:DP:GQ:PL	0/1:1,12,.:13:6:501,0,6,.,.,.	0/2:1,.,2:3:22:81,.,.,0,.,22
chr6	67977464	.	CTCTGTG	C	301.99	.	ANN=C|intron_variant|MODIFIER|LOC111096439|LOC111096439|transcript|XR_005360462.1|pseudogene|1/4|n.191-10821_191-10816delCACAGA||||||,C|intron_variant|MODIFIER|LOC111096439|LOC111096439|transcript|XR_005360460.1|pseudogene|1/3|n.191-10821_191-10816delCACAGA||||||,C|intron_variant|MODIFIER|LOC111096439|LOC111096439|transcript|XR_005360461.1|pseudogene|1/3|n.191-10821_191-10816delCACAGA||||||,C|int…	GT:AD:DP:GQ:PL	1/1:1,9:10:14:346,14,0	1/1:0,7:7:22:316,22,0
chr6	68150243	.	T	TA	916.03	.	ANN=TA|intergenic_region|MODIFIER|LOC119872431-LOC111096530|LOC119872431-LOC111096530|intergenic_region|LOC119872431-LOC111096530|||n.68150243_68150244insA||||||;ExcessHet=3.0103;FS=0;MQ=60;QD=24.76;SOR=0.811;BaseQRankSum=-0.718;MQRankSum=0;ReadPosRankSum=-0.439;DP=68;AF=1;MLEAC=2;MLEAF=1;AN=4;AC=4	GT:AD:DP:GQ:PL	1/1:0,37:37:99:930,104,0	1/1:1,27:28:73:712,73,0
chr6	69127740	.	AAT	A	800.03	.	ANN=A|intergenic_region|MODIFIER|PTGFR-LOC119872461|PTGFR-LOC119872461|intergenic_region|PTGFR-LOC119872461|||n.69127741_69127742delAT||||||;BaseQRankSum=-0.863;ExcessHet=3.0103;FS=0;MQ=60;MQRankSum=0;QD=12.13;ReadPosRankSum=0.793;SOR=0.475;DP=56;AF=1;MLEAC=2;MLEAF=1;AN=4;AC=3	GT:AD:DP:GQ:PL	0/1:6,21:27:26:335,0,26	1/1:0,19:19:57:814,57,0
chr6	70759037	.	C	CCCA	694.03	.	ANN=CCCA|intron_variant|MODIFIER|ST6GALNAC3|ST6GALNAC3|transcript|XM_038541636.1|protein_coding|3/4|c.623+19719_623+19720insTGG||||||,CCCA|intron_variant|MODIFIER|ST6GALNAC3|ST6GALNAC3|transcript|XM_038541637.1|protein_coding|3/4|c.611+19719_611+19720insTGG||||||,CCCA|intron_variant|MODIFIER|ST6GALNAC3|ST6GALNAC3|transcript|XM_038541639.1|protein_coding|3/3|c.623+19719_623+19720insTGG||||||,CCCA|…	GT:AD:DP:GQ:PL	1/1:0,17:17:51:708,51,0	1/1:0,16:16:48:677,48,0
chr6	70791724	.	C	CTCAATGAATGTATTTATTTTTTTTTTTTTTTTTATTTTTTTTTTTTTTTTTTTT,CTCAATGAATGTATTTATTTTTTTTTTTTTTTTTATTTTTTTTTTTTTTTTTTTTT	677.02	.	ANN=CTCAATGAATGTATTTATTTTTTTTTTTTTTTTTATTTTTTTTTTTTTTTTTTTT|downstream_gene_variant|MODIFIER|LOC111096446|LOC111096446|transcript|XR_005361386.1|pseudogene||n.*3042_*3043insTCAATGAATGTATTTATTTTTTTTTTTTTTTTTATTTTTTTTTTTTTTTTTTTT|||||3043|,CTCAATGAATGTATTTATTTTTTTTTTTTTTTTTATTTTTTTTTTTTTTTTTTTTT|downstream_gene_variant|MODIFIER|LOC111096446|LOC111096446|transcript|XR_005361386.1|pseudogene||n.*3042…	GT:AD:DP:GQ:PL	1/2:0,3,8:11:28:694,169,128,70,0,28	2/2:0,.,13:13:35:577,.,.,35,.,0
chr6	70832144	.	GCCTGCCTTCCTTCCTT	G	1186.03	.	ANN=G|intron_variant|MODIFIER|ST6GALNAC3|ST6GALNAC3|transcript|XM_038541636.1|protein_coding|2/4|c.213+42509_213+42524delAAGGAAGGAAGGCAGG||||||,G|intron_variant|MODIFIER|ST6GALNAC3|ST6GALNAC3|transcript|XM_038541637.1|protein_coding|2/4|c.201+42509_201+42524delAAGGAAGGAAGGCAGG||||||,G|intron_variant|MODIFIER|ST6GALNAC3|ST6GALNAC3|transcript|XM_038541639.1|protein_coding|2/3|c.213+42509_213+42524d…	GT:AD:DP:GQ:PL	1/1:1,28:29:64:1200,64,0	1/1:0,25:25:75:1093,75,0
chr6	71487132	.	T	TGAGAGAG,TGAGAGAGAG	1627.02	.	ANN=TGAGAGAG|intron_variant|MODIFIER|SLC44A5|SLC44A5|transcript|XR_005361388.1|protein_coding|1/23|c.86+2934_86+2935insGAGAGAG||||||WARNING_TRANSCRIPT_MULTIPLE_STOP_CODONS,TGAGAGAGAG|intron_variant|MODIFIER|SLC44A5|SLC44A5|transcript|XR_005361388.1|protein_coding|1/23|c.86+2934_86+2935insGAGAGAGAG||||||WARNING_TRANSCRIPT_MULTIPLE_STOP_CODONS,TGAGAGAG|intron_variant|MODIFIER|SLC44A5|SLC44A5|transc…	GT:AD:DP:GQ:PL	1/2:0,4,18:22:62:1644,609,498,176,0,62	2/2:0,.,26:26:74:1060,.,.,74,.,0
chr6	71518911	.	T	TA	1281.03	.	ANN=TA|intron_variant|MODIFIER|SLC44A5|SLC44A5|transcript|XR_005361388.1|protein_coding|1/23|c.87-11476_87-11475insA||||||WARNING_TRANSCRIPT_MULTIPLE_STOP_CODONS,TA|intron_variant|MODIFIER|SLC44A5|SLC44A5|transcript|XM_038541647.1|protein_coding|1/22|c.-61-11476_-61-11475insA||||||,TA|intron_variant|MODIFIER|SLC44A5|SLC44A5|transcript|XM_038541649.1|protein_coding|1/23|c.-61-11476_-61-11475insA||…	GT:AD:DP:GQ:PL	1/1:0,29:29:87:1295,87,0	1/1:0,24:24:72:1080,72,0
chr6	71824944	.	AAAGAAAGAAAGAAAGAAAGAAAGAAAGAAAGAAAGAAAG	A	860.03	.	ANN=A|downstream_gene_variant|MODIFIER|SLC44A5|SLC44A5|transcript|XM_038541648.1|protein_coding||c.*13355_*13393delAAGAAAGAAAGAAAGAAAGAAAGAAAGAAAGAAAGAAAG|||||1548|,A|intergenic_region|MODIFIER|SLC44A5-LHX8|SLC44A5-LHX8|intergenic_region|SLC44A5-LHX8|||n.71824945_71824983delAAGAAAGAAAGAAAGAAAGAAAGAAAGAAAGAAAGAAAG||||||;ExcessHet=3.0103;FS=35.199;MQ=59.44;MQRankSum=-0.596;QD=29.66;SOR=3.011;BaseQR…	GT:AD:DP:GQ:PL	1/1:9,20:29:45:874,45,0	1/1:8,22:30:43:864,43,0
chr6	72051213	.	T	TTTTTTA	998.77	.	ANN=TTTTTTA|intragenic_variant|MODIFIER|LOC100687792|LOC100687792|gene_variant|LOC100687792|||n.72051213_72051214insTTTTTA||||||;ExcessHet=3.0103;FS=0;MQ=60;QD=33.29;SOR=1.329;DP=56;AF=1;MLEAC=2;MLEAF=1;AN=4;AC=4	GT:AD:DP:GQ:PL	1/1:0,30:30:89:1010,89,0	1/1:0,26:26:77:986,77,0
chr6	73009343	.	AAAAAAAG	A	293.02	.	ANN=A|intergenic_region|MODIFIER|LOC102155529-LOC119872373|LOC102155529-LOC119872373|intergenic_region|LOC102155529-LOC119872373|||n.73009344_73009350delAAAAAAG||||||;BaseQRankSum=0.191;ExcessHet=3.0103;FS=0;MQ=59.28;MQRankSum=0;QD=14.88;ReadPosRankSum=2.093;SOR=0.693;DP=29;AF=1;MLEAC=2;MLEAF=1;AN=4;AC=3	GT:AD:DP:GQ:PL	0/1:3,8:11:7:171,0,7	1/1:0,10:10:29:307,29,0
chr6	73138747	.	AAAAAAAAC	A	2157.03	.	ANN=A|intergenic_region|MODIFIER|LOC119872373-LOC111096535|LOC119872373-LOC111096535|intergenic_region|LOC119872373-LOC111096535|||n.73138748_73138755delAAAAAAAC||||||;ExcessHet=3.0103;FS=0;MQ=60;QD=30.55;SOR=2.256;DP=83;AF=1;MLEAC=2;MLEAF=1;AN=4;AC=4	GT:AD:DP:GQ:PL	1/1:0,49:49:99:2171,148,0	1/1:0,31:31:93:1352,93,0
chr6	73151014	.	A	AAAT	712.03	.	ANN=AAAT|intergenic_region|MODIFIER|LOC119872373-LOC111096535|LOC119872373-LOC111096535|intergenic_region|LOC119872373-LOC111096535|||n.73151014_73151015insAAT||||||;ExcessHet=3.0103;FS=0;MQ=60;QD=30.5;SOR=1.371;DP=61;AF=1;MLEAC=2;MLEAF=1;AN=4;AC=4	GT:AD:DP:GQ:PL	1/1:0,17:17:50:726,50,0	1/1:0,16:16:47:693,47,0
chr6	73189104	.	T	TA	1654.03	.	ANN=TA|intergenic_region|MODIFIER|LOC119872373-LOC111096535|LOC119872373-LOC111096535|intergenic_region|LOC119872373-LOC111096535|||n.73189104_73189105insA||||||;ExcessHet=3.0103;FS=0;MQ=59.91;QD=31.21;SOR=0.808;DP=81;AF=1;MLEAC=2;MLEAF=1;AN=4;AC=4	GT:AD:DP:GQ:PL	1/1:0,53:53:99:1668,159,0	1/1:0,26:26:78:830,78,0
chr6	73233476	.	G	GC	142.6	.	ANN=GC|intron_variant|MODIFIER|LOC119872374|LOC119872374|transcript|XR_005360478.1|pseudogene|1/2|n.108+18744_108+18745insC||||||;BaseQRankSum=-0.998;ExcessHet=3.0103;FS=0;MQ=60;MQRankSum=0;QD=11.88;ReadPosRankSum=-2.278;SOR=1.022;DP=22;AF=0.5;MLEAC=1;MLEAF=0.5;AN=4;AC=2	GT:AD:DP:GQ:PL	0/1:5,7:12:72:150,0,72	0/1:2,4:6:37:67,0,37
chr6	73317896	.	T	TGAGA	372.94	.	ANN=TGAGA|intron_variant|MODIFIER|LOC119872374|LOC119872374|transcript|XR_005360478.1|pseudogene|1/2|n.109-40500_109-40499insGAGA||||||;ExcessHet=3.0103;FS=0;MQ=60;QD=33.9;SOR=2.833;BaseQRankSum=-0.842;MQRankSum=0;ReadPosRankSum=-0.623;DP=61;AF=0.5;MLEAC=1;MLEAF=0.5;AN=4;AC=3	GT:AD:DP:GQ:PL	1/1:1,10:11:5:384,5,0	0/1:5,6:11:99:138,0,109
chr6	73457161	.	TAAGA	T,TA	106.6	.	ANN=T|intergenic_region|MODIFIER|LOC119872374-LOC111096536|LOC119872374-LOC111096536|intergenic_region|LOC119872374-LOC111096536|||n.73457162_73457165delAAGA||||||;BaseQRankSum=0.524;ExcessHet=3.0103;FS=11.761;MQ=56.4;MQRankSum=-0.431;QD=15.27;ReadPosRankSum=-0.524;SOR=3.223;DP=13;AF=0.5,0.5;MLEAC=1,1;MLEAF=0.5,0.5;AN=4;AC=1,1	GT:AD:DP:GQ:PL	0/1:2,4,.:6:73:99,0,73,.,.,.	0/2:4,.,3:7:99:114,.,.,0,.,159
chr6	73554279	.	G	GTGCTCTGGTATATTTTATTTTATTTTATTTTATTTTT	1665.03	.	ANN=GTGCTCTGGTATATTTTATTTTATTTTATTTTATTTTT|intergenic_region|MODIFIER|LOC119872374-LOC111096536|LOC119872374-LOC111096536|intergenic_region|LOC119872374-LOC111096536|||n.73554279_73554280insTGCTCTGGTATATTTTATTTTATTTTATTTTATTTTT||||||;ExcessHet=3.0103;FS=0;MQ=60;QD=35.67;SOR=1.096;DP=108;AF=1;MLEAC=2;MLEAF=1;AN=4;AC=4	GT:AD:DP:GQ:PL	1/1:0,39:39:99:1679,103,0	1/1:0,27:27:74:1154,74,0
chr6	73572548	.	T	TCTAATAGCTGAGTAA,TCTCATTCA	490.6	.	ANN=TCTAATAGCTGAGTAA|intergenic_region|MODIFIER|LOC119872374-LOC111096536|LOC119872374-LOC111096536|intergenic_region|LOC119872374-LOC111096536|||n.73572548_73572549insCTAATAGCTGAGTAA||||||;BaseQRankSum=0.586;ExcessHet=3.0103;FS=9.031;MQ=60;MQRankSum=0;QD=30.66;ReadPosRankSum=-0.24;SOR=5.421;DP=41;AF=0.5,0.5;MLEAC=1,1;MLEAF=0.5,0.5;AN=4;AC=1,1	GT:AD:DP:GQ:PL	0/1:2,14,.:16:48:498,0,48,.,.,.	0/2:1,.,7:8:33:123,.,.,0,.,33
chr6	73800567	.	TTA	T	1426.03	.	ANN=T|intergenic_region|MODIFIER|LOC111096452-LOC111096453|LOC111096452-LOC111096453|intergenic_region|LOC111096452-LOC111096453|||n.73800568_73800569delTA||||||;ExcessHet=3.0103;FS=0;MQ=60;QD=28.32;SOR=1.681;DP=65;AF=1;MLEAC=2;MLEAF=1;AN=4;AC=4	GT:AD:DP:GQ:PL	1/1:0,32:32:96:1440,96,0	1/1:0,32:32:96:1440,96,0
chr6	73887821	.	T	TGGGGG	500.02	.	ANN=TGGGGG|intergenic_region|MODIFIER|LOC111096452-LOC111096453|LOC111096452-LOC111096453|intergenic_region|LOC111096452-LOC111096453|||n.73887821_73887822insGGGGG||||||;ExcessHet=3.0103;FS=0;MQ=60;QD=25.51;SOR=4.977;DP=23;AF=1;MLEAC=2;MLEAF=1;AN=4;AC=4	GT:AD:DP:GQ:PL	1/1:0,12:12:36:514,36,0	1/1:0,8:8:24:346,24,0
chr6	73968351	.	T	TA	1311.03	.	ANN=TA|intergenic_region|MODIFIER|LOC111096452-LOC111096453|LOC111096452-LOC111096453|intergenic_region|LOC111096452-LOC111096453|||n.73968351_73968352insA||||||;ExcessHet=3.0103;FS=0;MQ=53.88;QD=32.55;SOR=1.839;DP=57;AF=1;MLEAC=2;MLEAF=1;AN=4;AC=4	GT:AD:DP:GQ:PL	1/1:0,31:31:90:1325,90,0	1/1:0,25:25:72:1067,72,0
chr6	74857759	.	A	AAAAAAAAAAAC	256.01	.	ANN=AAAAAAAAAAAC|intron_variant|MODIFIER|NEGR1|NEGR1|transcript|XM_038541659.1|protein_coding|3/6|c.535+25888_535+25889insAAAAAAAAAAC||||||;BaseQRankSum=-0.589;ExcessHet=3.0103;FS=0;MQ=57.7;MQRankSum=0;QD=19.69;ReadPosRankSum=-1.46;SOR=0.223;DP=30;AF=1;MLEAC=1;MLEAF=0.5;AN=4;AC=4	GT:AD:DP:GQ:PL	1/1:1,12:13:27:270,27,0	1/1:0,3:3:9:74,9,0
chr6	75534020	.	G	GGC	436.02	.	ANN=GGC|intron_variant|MODIFIER|PTGER3|PTGER3|transcript|XR_005361412.1|protein_coding|2/3|c.1089+63832_1089+63833insGC||||||WARNING_TRANSCRIPT_MULTIPLE_STOP_CODONS,GGC|intron_variant|MODIFIER|PTGER3|PTGER3|transcript|XM_038541662.1|protein_coding|2/2|c.1089+63832_1089+63833insGC||||||;ExcessHet=3.0103;FS=0;MQ=60;QD=26.98;SOR=4.615;DP=23;AF=1;MLEAC=2;MLEAF=1;AN=4;AC=4	GT:AD:DP:GQ:PL	1/1:0,9:9:27:393,27,0	1/1:0,10:10:30:450,30,0
chr6	75572968	.	CA	C	1561.03	.	ANN=C|intron_variant|MODIFIER|PTGER3|PTGER3|transcript|XR_005361412.1|protein_coding|2/3|c.1090-26375delA||||||WARNING_TRANSCRIPT_MULTIPLE_STOP_CODONS,C|intron_variant|MODIFIER|PTGER3|PTGER3|transcript|XM_038541662.1|protein_coding|2/2|c.1090-42869delA||||||;ExcessHet=3.0103;FS=0;MQ=60;QD=31.44;SOR=1.483;DP=64;AF=1;MLEAC=2;MLEAF=1;AN=4;AC=4	GT:AD:DP:GQ:PL	1/1:0,35:35:99:1575,105,0	1/1:0,29:29:87:1305,87,0
chr6	76112693	.	G	GCCCTCCGCCCTCCGCCCTCCGCCCTCCGCCCTCC	460.02	.	ANN=GCCCTCCGCCCTCCGCCCTCCGCCCTCCGCCCTCC|upstream_gene_variant|MODIFIER|LOC119876396|LOC119876396|transcript|XR_005361437.1|pseudogene||n.-2906_-2905insGGAGGGCGGAGGGCGGAGGGCGGAGGGCGGAGGG|||||2906|,GCCCTCCGCCCTCCGCCCTCCGCCCTCCGCCCTCC|upstream_gene_variant|MODIFIER|LOC102156099|LOC102156099|transcript|XR_005361442.1|pseudogene||n.-410_-409insCCCTCCGCCCTCCGCCCTCCGCCCTCCGCCCTCC|||||409|,GCCCTCCGCCCTCC…	GT:AD:DP:GQ:PL	1/1:0,6:6:13:221,13,0	1/1:0,11:11:32:474,32,0
chr6	76676972	.	T	TA	1554.03	.	ANN=TA|intergenic_region|MODIFIER|LRRC7-LOC111096540|LRRC7-LOC111096540|intergenic_region|LRRC7-LOC111096540|||n.76676972_76676973insA||||||;ExcessHet=3.0103;FS=0;MQ=56.14;QD=26.79;SOR=1.371;DP=61;AF=1;MLEAC=2;MLEAF=1;AN=4;AC=4	GT:AD:DP:GQ:PL	1/1:0,36:36:99:1568,107,0	1/1:0,25:25:74:1064,74,0
chr6	77035687	.	T	TG	1205.03	.	ANN=TG|intergenic_region|MODIFIER|LOC106558929-DEPDC1|LOC106558929-DEPDC1|intergenic_region|LOC106558929-DEPDC1|||n.77035687_77035688insG||||||;ExcessHet=3.0103;FS=0;MQ=60;QD=28.69;SOR=1.127;BaseQRankSum=-0.94;MQRankSum=0;ReadPosRankSum=-0.263;DP=82;AF=1;MLEAC=2;MLEAF=1;AN=4;AC=4	GT:AD:DP:GQ:PL	1/1:0,42:42:99:1219,126,0	1/1:1,32:33:68:863,68,0
chr6	77716065	.	G	GC	526.02	.	ANN=GC|intergenic_region|MODIFIER|WLS-LOC111096464|WLS-LOC111096464|intergenic_region|WLS-LOC111096464|||n.77716065_77716066insC||||||;ExcessHet=3.0103;FS=0;MQ=55.38;QD=28.64;SOR=5.283;DP=26;AF=1;MLEAC=2;MLEAF=1;AN=4;AC=4	GT:AD:DP:GQ:PL	1/1:0,13:13:36:540,36,0	1/1:0,13:13:36:531,36,0
chr6	77848628	.	AC	A	3091.03	.	ANN=A|intron_variant|MODIFIER|GNG12|GNG12|transcript|XM_038541697.1|protein_coding|1/3|c.-81+14795delC||||||,A|intron_variant|MODIFIER|GNG12|GNG12|transcript|XM_038541700.1|protein_coding|1/3|c.-81+15538delC||||||,A|intron_variant|MODIFIER|GNG12|GNG12|transcript|XM_038541701.1|protein_coding|1/2|c.-27+14795delC||||||;ExcessHet=3.0103;FS=0;MQ=60;QD=31.7;SOR=0.844;DP=117;AF=1;MLEAC=2;MLEAF=1;AN=4;A…	GT:AD:DP:GQ:PL	1/1:0,69:69:99:3105,208,0	1/1:0,48:48:99:2099,141,0
chr6	77848630	.	GACCGTAC	G	3047.03	.	ANN=G|intron_variant|MODIFIER|GNG12|GNG12|transcript|XM_038541697.1|protein_coding|1/3|c.-81+14797_-81+14803delACCGTAC||||||,G|intron_variant|MODIFIER|GNG12|GNG12|transcript|XM_038541700.1|protein_coding|1/3|c.-81+15540_-81+15546delACCGTAC||||||,G|intron_variant|MODIFIER|GNG12|GNG12|transcript|XM_038541701.1|protein_coding|1/2|c.-27+14797_-27+14803delACCGTAC||||||;ExcessHet=3.0103;FS=0;MQ=60;QD=2…	GT:AD:DP:GQ:PL	1/1:0,68:68:99:3061,205,0	1/1:0,48:48:99:2099,141,0
chr10	19375041	.	C	CT	1097.03	.	ANN=CT|intergenic_region|MODIFIER|LOC119873602-LOC102151247|LOC119873602-LOC102151247|intergenic_region|LOC119873602-LOC102151247|||n.19375041_19375042insT||||||;ExcessHet=3.0103;FS=0;MQ=59.5;QD=32.08;SOR=1.609;DP=42;AF=1;MLEAC=2;MLEAF=1;AN=4;AC=4	GT:AD:DP:GQ:PL	1/1:0,25:25:75:1111,75,0	1/1:0,14:14:42:630,42,0
chr10	19504572	.	TAGATAGATAGATAGATAGATAGATGATA	T	2326.03	.	ANN=T|intergenic_region|MODIFIER|LOC100686419-LOC102154327|LOC100686419-LOC102154327|intergenic_region|LOC100686419-LOC102154327|||n.19504573_19504600delAGATAGATAGATAGATAGATAGATGATA||||||;ExcessHet=3.0103;FS=0;MQ=59.78;QD=29.39;SOR=0.77;DP=84;AF=1;MLEAC=2;MLEAF=1;AN=4;AC=4	GT:AD:DP:GQ:PL	1/1:0,52:52:99:2340,157,0	1/1:0,32:32:96:1423,96,0
chr10	20343532	.	CACACACACAGAGAGAG	C	899.03	.	ANN=C|intron_variant|MODIFIER|TBC1D22A|TBC1D22A|transcript|XM_038550203.1|protein_coding|8/12|c.1015+10897_1015+10912delCTCTCTCTGTGTGTGT||||||,C|intron_variant|MODIFIER|TBC1D22A|TBC1D22A|transcript|XM_038550204.1|protein_coding|8/11|c.1015+10897_1015+10912delCTCTCTCTGTGTGTGT||||||,C|intron_variant|MODIFIER|TBC1D22A|TBC1D22A|transcript|XM_038550205.1|protein_coding|8/11|c.1015+10897_1015+10912delC…	GT:AD:DP:GQ:PL	1/1:0,21:21:64:913,64,0	0/1:4,11:15:56:312,0,56
chr10	20380097	.	C	CAAAT	1355.03	.	ANN=CAAAT|intron_variant|MODIFIER|TBC1D22A|TBC1D22A|transcript|XM_038550203.1|protein_coding|5/12|c.709-3096_709-3095insATTT||||||,CAAAT|intron_variant|MODIFIER|TBC1D22A|TBC1D22A|transcript|XM_038550204.1|protein_coding|5/11|c.709-3096_709-3095insATTT||||||,CAAAT|intron_variant|MODIFIER|TBC1D22A|TBC1D22A|transcript|XM_038550205.1|protein_coding|5/11|c.709-3096_709-3095insATTT||||||;ExcessHet=3.01…	GT:AD:DP:GQ:PL	1/1:0,31:31:93:1369,93,0	1/1:0,30:30:90:1350,90,0
chr10	20466445	.	G	GCCCCCC	198.92	.	ANN=GCCCCCC|intron_variant|MODIFIER|TBC1D22A|TBC1D22A|transcript|XM_038550203.1|protein_coding|1/12|c.63-10143_63-10142insGGGGGG||||||,GCCCCCC|intron_variant|MODIFIER|TBC1D22A|TBC1D22A|transcript|XM_038550204.1|protein_coding|1/11|c.63-10143_63-10142insGGGGGG||||||,GCCCCCC|intron_variant|MODIFIER|TBC1D22A|TBC1D22A|transcript|XM_038550205.1|protein_coding|1/11|c.63-10143_63-10142insGGGGGG||||||;Ex…	GT:AD:DP:GQ:PL	1/1:0,3:3:9:134,9,0	1/1:0,5:5:15:213,15,0
chr10	20627989	.	G	GC	821.03	.	ANN=GC|upstream_gene_variant|MODIFIER|GRAMD4|GRAMD4|transcript|XM_038550202.1|protein_coding||c.-2870_-2869insG|||||2740|,GC|upstream_gene_variant|MODIFIER|LOC111097616|LOC111097616|transcript|XR_005365474.1|pseudogene||n.-394_-393insC|||||393|,GC|upstream_gene_variant|MODIFIER|LOC111097616|LOC111097616|transcript|XR_005365477.1|pseudogene||n.-393_-392insC|||||392|,GC|upstream_gene_variant|MODIFI…	GT:AD:DP:GQ:PL	1/1:0,27:27:81:835,81,0	1/1:0,14:14:42:428,42,0
chr10	20779387	.	G	GT	1272.03	.	ANN=GT|intron_variant|MODIFIER|CELSR1|CELSR1|transcript|XM_038551560.1|protein_coding|25/35|c.7417-538_7417-537insT||||||;ExcessHet=3.0103;FS=0;MQ=60;QD=29.04;SOR=5.353;DP=47;AF=1;MLEAC=2;MLEAF=1;AN=4;AC=4	GT:AD:DP:GQ:PL	1/1:0,29:29:87:1286,87,0	1/1:0,17:17:51:748,51,0
chr10	21374421	.	G	GACAGGAAAGAGGTTGTAAGATAGGAAAAGGACAGGAAAGAGGTTGTAAGATAAAAAAAGGACAGGAAA	2184.03	.	ANN=GACAGGAAAGAGGTTGTAAGATAGGAAAAGGACAGGAAAGAGGTTGTAAGATAAAAAAAGGACAGGAAA|intron_variant|MODIFIER|ATXN10|ATXN10|transcript|XM_038550220.1|protein_coding|1/11|c.117-7053_117-7052insTTTCCTGTCCTTTTTTTATCTTACAACCTCTTTCCTGTCCTTTTCCTATCTTACAACCTCTTTCCTGT||||||,GACAGGAAAGAGGTTGTAAGATAGGAAAAGGACAGGAAAGAGGTTGTAAGATAAAAAAAGGACAGGAAA|intron_variant|MODIFIER|ATXN10|ATXN10|transcript|XM_038550221.1|protein_co…	GT:AD:DP:GQ:PL	1/1:0,49:49:99:2198,144,0	1/1:0,34:34:99:1526,100,0
chr10	23338022	.	T	TG	1701.03	.	ANN=TG|intron_variant|MODIFIER|TTLL12|TTLL12|transcript|XM_038550294.1|protein_coding|9/13|c.1335+427_1335+428insG||||||;ExcessHet=3.0103;FS=0;MQ=57.14;QD=30.39;SOR=0.85;DP=71;AF=1;MLEAC=2;MLEAF=1;AN=4;AC=4	GT:AD:DP:GQ:PL	1/1:0,39:39:99:1715,117,0	1/1:0,31:31:86:1173,86,0
chr10	23338235	.	C	CT	1132.03	.	ANN=CT|intron_variant|MODIFIER|TTLL12|TTLL12|transcript|XM_038550294.1|protein_coding|9/13|c.1335+640_1335+641insT||||||;BaseQRankSum=0.143;ExcessHet=3.0103;FS=8.967;MQ=60;MQRankSum=0;QD=24.61;ReadPosRankSum=-0.396;SOR=1.348;DP=72;AF=1;MLEAC=2;MLEAF=1;AN=4;AC=4	GT:AD:DP:GQ:PL	1/1:2,44:46:81:1146,81,0	1/1:1,24:25:47:647,47,0
chr10	23345221	.	A	AAAT	777.03	.	ANN=AAAT|downstream_gene_variant|MODIFIER|TTLL12|TTLL12|transcript|XM_038550294.1|protein_coding||c.*2279_*2280insAAT|||||1419|,AAAT|downstream_gene_variant|MODIFIER|TSPO|TSPO|transcript|XM_038550296.1|protein_coding||c.*2150_*2151insATT|||||1898|,AAAT|intergenic_region|MODIFIER|TTLL12-TSPO|TTLL12-TSPO|intergenic_region|TTLL12-TSPO|||n.23345221_23345222insAAT||||||;ExcessHet=3.0103;FS=0;MQ=49.02;…	GT:AD:DP:GQ:PL	1/1:0,20:20:59:791,59,0	1/1:0,7:7:21:314,21,0
chr10	26462164	.	AGAAAGAAAGAAAGAAGAAAGAAAGAAAGAAAGAAAGAAAG	A	282.61	.	ANN=A|intergenic_region|MODIFIER|CACNA1I-RPS19BP1|CACNA1I-RPS19BP1|intergenic_region|CACNA1I-RPS19BP1|||n.26462165_26462204delGAAAGAAAGAAAGAAGAAAGAAAGAAAGAAAGAAAGAAAG||||||;BaseQRankSum=0.674;ExcessHet=3.0103;FS=9.031;MQ=60;MQRankSum=0;QD=31.15;ReadPosRankSum=1.534;SOR=4.163;DP=43;AF=0.5;MLEAC=1;MLEAF=0.5;AN=4;AC=2	GT:AD:DP:GQ:PL	0/1:1,7:8:21:290,0,21	0/1:4,4:8:99:113,0,160
chr10	27244294	.	T	TGGGATCCC	492.69	.	ANN=TGGGATCCC|intron_variant|MODIFIER|DMC1|DMC1|transcript|XM_038550583.1|protein_coding|8/13|c.494+1612_494+1613insGGGATCCC||||||,TGGGATCCC|intron_variant|MODIFIER|DMC1|DMC1|transcript|XM_038550584.1|protein_coding|8/13|c.494+1612_494+1613insGGGATCCC||||||,TGGGATCCC|intron_variant|MODIFIER|DMC1|DMC1|transcript|XM_038550585.1|protein_coding|8/13|c.494+1612_494+1613insGGGATCCC||||||,TGGGATCCC|intr…	GT:AD:DP:GQ:PL	0/1:2,18:20:7:500,0,7	0/1:2,15:17:12:417,0,12
chr10	27244296	.	G	GGGTGGCGCAGCGGTTTGGCGCCTGTCTTTGGCCCGGGGCGCGATCCTGGAGA	517.51	.	ANN=GGGTGGCGCAGCGGTTTGGCGCCTGTCTTTGGCCCGGGGCGCGATCCTGGAGA|intron_variant|MODIFIER|DMC1|DMC1|transcript|XM_038550583.1|protein_coding|8/13|c.494+1614_494+1615insGGTGGCGCAGCGGTTTGGCGCCTGTCTTTGGCCCGGGGCGCGATCCTGGAGA||||||,GGGTGGCGCAGCGGTTTGGCGCCTGTCTTTGGCCCGGGGCGCGATCCTGGAGA|intron_variant|MODIFIER|DMC1|DMC1|transcript|XM_038550584.1|protein_coding|8/13|c.494+1614_494+1615insGGTGGCGCAGCGGTTTGGCGCCTG…	GT:AD:DP:GQ:PL	1/1:2,18:20:26:527,26,0	1/1:2,15:17:19:436,19,0
chr20	16595494	.	AAC	A	297.45	.	ANN=A|intergenic_region|MODIFIER|LOC119864813-LOC111091431|LOC119864813-LOC111091431|intergenic_region|LOC119864813-LOC111091431|||n.16595495_16595496delAC||||||;ExcessHet=3.0103;FS=0;MQ=60;QD=21.25;SOR=2.494;BaseQRankSum=0.6;MQRankSum=0;ReadPosRankSum=0.97;DP=27;AF=1;MLEAC=2;MLEAF=1;AN=4;AC=4	GT:AD:DP:GQ:PL	1/1:0,14:14:41:383,41,0	1/1:2,10:12:14:223,14,0
chr20	16612309	.	AGAGAGG	A	1345.02	.	ANN=A|intergenic_region|MODIFIER|LOC119864813-LOC111091431|LOC119864813-LOC111091431|intergenic_region|LOC119864813-LOC111091431|||n.16612310_16612315delGAGAGG||||||;ExcessHet=3.0103;FS=0;MQ=59.91;QD=26.37;SOR=1.236;DP=83;AF=1;MLEAC=1;MLEAF=0.5;AN=4;AC=4	GT:AD:DP:GQ:PL	1/1:0,51:51:99:2062,153,0	1/1:0,32:32:96:1200,96,0
chr20	18038159	.	AT	A	2650.03	.	ANN=A|intron_variant|MODIFIER|CNTN3|CNTN3|transcript|XM_038565832.1|protein_coding|5/22|c.455-20829delT||||||,A|intron_variant|MODIFIER|CNTN3|CNTN3|transcript|XM_038565835.1|protein_coding|5/21|c.455-20829delT||||||,A|intron_variant|MODIFIER|CNTN3|CNTN3|transcript|XM_038565833.1|protein_coding|4/21|c.317-20829delT||||||;ExcessHet=3.0103;FS=0;MQ=60;QD=28.04;SOR=0.76;DP=92;AF=1;MLEAC=2;MLEAF=1;AN=4…	GT:AD:DP:GQ:PL	1/1:0,60:60:99:2664,181,0	1/1:0,32:32:96:1375,96,0
chr20	18038161	.	AAATAAATAAATAAATAAATAAATAAAT	A	2650.03	.	ANN=A|intron_variant|MODIFIER|CNTN3|CNTN3|transcript|XM_038565832.1|protein_coding|5/22|c.455-20827_455-20801delAATAAATAAATAAATAAATAAATAAAT||||||,A|intron_variant|MODIFIER|CNTN3|CNTN3|transcript|XM_038565835.1|protein_coding|5/21|c.455-20827_455-20801delAATAAATAAATAAATAAATAAATAAAT||||||,A|intron_variant|MODIFIER|CNTN3|CNTN3|transcript|XM_038565833.1|protein_coding|4/21|c.317-20827_317-20801delAAT…	GT:AD:DP:GQ:PL	1/1:0,60:60:99:2664,181,0	1/1:0,32:32:96:1375,96,0
chr20	18050865	.	TTA	T	1582.03	.	ANN=T|intron_variant|MODIFIER|CNTN3|CNTN3|transcript|XM_038565832.1|protein_coding|5/22|c.455-8123_455-8122delTA||||||,T|intron_variant|MODIFIER|CNTN3|CNTN3|transcript|XM_038565835.1|protein_coding|5/21|c.455-8123_455-8122delTA||||||,T|intron_variant|MODIFIER|CNTN3|CNTN3|transcript|XM_038565833.1|protein_coding|4/21|c.317-8123_317-8122delTA||||||;ExcessHet=3.0103;FS=0;MQ=59.45;QD=32.63;SOR=1.371;…	GT:AD:DP:GQ:PL	1/1:0,36:36:99:1596,108,0	1/1:0,23:23:69:999,69,0
chr20	18252483	.	C	CA	696.6	.	ANN=CA|intergenic_region|MODIFIER|CNTN3-LOC119864573|CNTN3-LOC119864573|intergenic_region|CNTN3-LOC119864573|||n.18252483_18252484insA||||||;ExcessHet=3.0103;FS=0;MQ=52.57;QD=30.51;SOR=2.494;DP=45;AF=1;MLEAC=2;MLEAF=1;AN=4;AC=4	GT:AD:DP:GQ:PL	1/1:0,19:19:57:707,57,0	1/1:0,13:13:36:475,36,0
chr20	20118355	.	C	CG	594.02	.	ANN=CG|intron_variant|MODIFIER|LOC111091277|LOC111091277|transcript|XR_005374760.1|pseudogene|2/3|n.361-1697_361-1696insC||||||,CG|intron_variant|MODIFIER|LOC111091277|LOC111091277|transcript|XR_005374761.1|pseudogene|2/3|n.361-4897_361-4896insC||||||;BaseQRankSum=1.368;ExcessHet=3.0103;FS=10.607;MQ=60;MQRankSum=0;QD=25.83;ReadPosRankSum=-0.378;SOR=4.798;DP=56;AF=1;MLEAC=2;MLEAF=1;AN=4;AC=4	GT:AD:DP:GQ:PL	1/1:1,22:23:39:608,39,0	1/1:0,14:14:41:362,41,0
chr20	20420596	.	AT	A	1370.03	.	ANN=A|intergenic_region|MODIFIER|GPR27-EIF4E3|GPR27-EIF4E3|intergenic_region|GPR27-EIF4E3|||n.20420597delT||||||;ExcessHet=3.0103;FS=0;MQ=60;QD=33.64;SOR=2.303;DP=61;AF=1;MLEAC=2;MLEAF=1;AN=4;AC=4	GT:AD:DP:GQ:PL	1/1:0,30:30:87:1299,87,0	1/1:0,31:31:93:1384,93,0
chr20	20441086	.	TTC	T	909.03	.	ANN=T|intron_variant|MODIFIER|EIF4E3|EIF4E3|transcript|XM_038565854.1|protein_coding|1/6|c.191+917_191+918delTC||||||,T|intron_variant|MODIFIER|EIF4E3|EIF4E3|transcript|XM_038565856.1|protein_coding|2/7|c.161+4104_161+4105delTC||||||,T|intron_variant|MODIFIER|EIF4E3|EIF4E3|transcript|XM_038565857.1|protein_coding|2/7|c.161+4104_161+4105delTC||||||,T|intron_variant|MODIFIER|EIF4E3|EIF4E3|transcrip…	GT:AD:DP:GQ:PL	1/1:0,23:23:63:923,63,0	1/1:0,20:20:45:640,45,0
chr27	5498199	.	GC	G	1448.03	.	ANN=G|upstream_gene_variant|MODIFIER|CCND2|CCND2|transcript|XM_038576513.1|protein_coding||c.-1746delC|||||1435|,G|intergenic_region|MODIFIER|LOC111092891-CCND2|LOC111092891-CCND2|intergenic_region|LOC111092891-CCND2|||n.5498200delC||||||;ExcessHet=3.0103;FS=0;MQ=60;QD=30.17;SOR=0.776;DP=72;AF=1;MLEAC=2;MLEAF=1;AN=4;AC=4	GT:AD:DP:GQ:PL	1/1:0,48:48:99:1462,141,0	1/1:0,17:17:51:530,51,0
chr27	5514879	.	A	AT	1195.03	.	ANN=AT|intron_variant|MODIFIER|CCND2|CCND2|transcript|XM_038576513.1|protein_coding|4/4|c.720+95_720+96insT||||||;ExcessHet=3.0103;FS=0;MQ=60;QD=30.19;SOR=1.609;DP=82;AF=1;MLEAC=2;MLEAF=1;AN=4;AC=4	GT:AD:DP:GQ:PL	1/1:0,37:37:99:1131,111,0	1/1:0,39:39:99:1209,117,0
chr27	5535554	.	CA	C	1536.03	.	ANN=C|intergenic_region|MODIFIER|CCND2-TIGAR|CCND2-TIGAR|intergenic_region|CCND2-TIGAR|||n.5535555delA||||||;ExcessHet=3.0103;FS=0;MQ=60;QD=30.72;SOR=0.773;DP=89;AF=1;MLEAC=2;MLEAF=1;AN=4;AC=4	GT:AD:DP:GQ:PL	1/1:0,50:50:99:1550,150,0	1/1:0,34:34:99:1052,102,0
chr27	5538786	.	AT	A	1047.03	.	ANN=A|upstream_gene_variant|MODIFIER|TIGAR|TIGAR|transcript|XM_038576514.1|protein_coding||c.-5137delT|||||4991|,A|intergenic_region|MODIFIER|CCND2-TIGAR|CCND2-TIGAR|intergenic_region|CCND2-TIGAR|||n.5538787delT||||||;ExcessHet=3.0103;FS=0;MQ=60;QD=28.3;SOR=1.432;DP=69;AF=1;MLEAC=2;MLEAF=1;AN=4;AC=4	GT:AD:DP:GQ:PL	1/1:0,37:37:99:1061,111,0	1/1:0,26:26:78:746,78,0
chr27	5549866	.	G	GT	1580.03	.	ANN=GT|intron_variant|MODIFIER|TIGAR|TIGAR|transcript|XM_038576514.1|protein_coding|1/5|c.33-3667_33-3666insT||||||;ExcessHet=3.0103;FS=0;MQ=60;QD=29.67;SOR=1.547;DP=66;AF=1;MLEAC=2;MLEAF=1;AN=4;AC=4	GT:AD:DP:GQ:PL	1/1:0,36:36:99:1594,108,0	1/1:0,28:28:84:1249,84,0
chr27	5557260	.	GGCCCC	G	1111.03	.	ANN=G|intron_variant|MODIFIER|TIGAR|TIGAR|transcript|XM_038576514.1|protein_coding|2/5|c.71-1238_71-1234delGCCCC||||||;ExcessHet=3.0103;FS=0;MQ=59.53;QD=32.3;SOR=0.752;DP=75;AF=1;MLEAC=2;MLEAF=1;AN=4;AC=4	GT:AD:DP:GQ:PL	1/1:0,33:33:72:1080,72,0	1/1:0,26:26:75:1125,75,0
chr27	5559095	.	TA	T	1360.03	.	ANN=T|intron_variant|MODIFIER|TIGAR|TIGAR|transcript|XM_038576514.1|protein_coding|3/5|c.192+476delA||||||;BaseQRankSum=-0.255;ExcessHet=3.0103;FS=0;MQ=59.59;MQRankSum=-0.221;QD=27.2;ReadPosRankSum=-1.388;SOR=0.693;DP=87;AF=1;MLEAC=2;MLEAF=1;AN=4;AC=4	GT:AD:DP:GQ:PL	1/1:1,49:50:99:1374,122,0	1/1:0,35:35:99:1003,105,0
chr27	5572278	.	T	TA	1117.03	.	ANN=TA|downstream_gene_variant|MODIFIER|TIGAR|TIGAR|transcript|XM_038576514.1|protein_coding||c.*2937_*2938insA|||||1335|,TA|intergenic_region|MODIFIER|TIGAR-FGF23|TIGAR-FGF23|intergenic_region|TIGAR-FGF23|||n.5572278_5572279insA||||||;BaseQRankSum=-0.39;ExcessHet=3.0103;FS=3.222;MQ=59.5;MQRankSum=0;QD=26.6;ReadPosRankSum=0.372;SOR=0.453;DP=74;AF=1;MLEAC=2;MLEAF=1;AN=4;AC=4	GT:AD:DP:GQ:PL	1/1:1,41:42:93:1131,93,0	1/1:2,29:31:33:775,33,0
chr27	5648109	.	CCCCG	C	1108.03	.	ANN=C|intron_variant|MODIFIER|FGF6|FGF6|transcript|XM_038576515.1|protein_coding|2/2|c.450+2395_450+2398delCGGG||||||;ExcessHet=3.0103;FS=0;MQ=60;QD=29.67;SOR=1.022;BaseQRankSum=0.675;MQRankSum=0;ReadPosRankSum=-0.604;DP=53;AF=1;MLEAC=2;MLEAF=1;AN=4;AC=4	GT:AD:DP:GQ:PL	1/1:0,26:26:78:1122,78,0	1/1:1,22:23:42:587,42,0
chr27	5662431	.	A	AT	1201.03	.	ANN=AT|intergenic_region|MODIFIER|FGF6-LOC100687967|FGF6-LOC100687967|intergenic_region|FGF6-LOC100687967|||n.5662431_5662432insT||||||;ExcessHet=3.0103;FS=0;MQ=59.37;QD=33.85;SOR=2.387;DP=55;AF=1;MLEAC=2;MLEAF=1;AN=4;AC=4	GT:AD:DP:GQ:PL	1/1:0,27:27:81:1215,81,0	1/1:0,25:25:75:1111,75,0
chr27	5672439	.	T	TTC	309.02	.	ANN=TTC|intergenic_region|MODIFIER|LOC100687967-C27H12orf4|LOC100687967-C27H12orf4|intergenic_region|LOC100687967-C27H12orf4|||n.5672439_5672440insTC||||||;BaseQRankSum=0;ExcessHet=3.0103;FS=0;MQ=60;MQRankSum=0;QD=17.73;ReadPosRankSum=0.814;SOR=1.179;DP=40;AF=1;MLEAC=2;MLEAF=1;AN=4;AC=4	GT:AD:DP:GQ:PL	1/1:1,14:15:21:280,21,0	1/1:1,17:18:30:323,30,0
chr27	5676193	.	CA	C	770.03	.	ANN=C|intergenic_region|MODIFIER|LOC100687967-C27H12orf4|LOC100687967-C27H12orf4|intergenic_region|LOC100687967-C27H12orf4|||n.5676194delA||||||;ExcessHet=3.0103;FS=0;MQ=60;QD=25.67;SOR=2.985;DP=50;AF=1;MLEAC=2;MLEAF=1;AN=4;AC=4	GT:AD:DP:GQ:PL	1/1:0,30:30:78:784,78,0	1/1:0,20:20:60:603,60,0
chr34	34067363	.	G	GGGGGTAGGGGTGGGGT	423.01	.	ANN=GGGGGTAGGGGTGGGGT|upstream_gene_variant|MODIFIER|MECOM|MECOM|transcript|XM_038583831.1|protein_coding||c.-16236_-16235insACCCCACCCCTACCCC|||||1800|,GGGGGTAGGGGTGGGGT|upstream_gene_variant|MODIFIER|MECOM|MECOM|transcript|XM_038583827.1|protein_coding||c.-1590_-1589insACCCCACCCCTACCCC|||||1501|,GGGGGTAGGGGTGGGGT|upstream_gene_variant|MODIFIER|MECOM|MECOM|transcript|XM_038583826.1|protein_coding…	GT:AD:DP:GQ:PL	1/1:0,17:17:51:516,51,0	1/1:0,19:19:51:512,51,0
chr34	34418769	.	T	TTACTTGGCTCATTATTGATATTATGATAGGCTGATACCATCTGCTGTGGTTTACA	961.03	.	ANN=TTACTTGGCTCATTATTGATATTATGATAGGCTGATACCATCTGCTGTGGTTTACA|upstream_gene_variant|MODIFIER|LOC106558209|LOC106558209|transcript|XR_005383987.1|pseudogene||n.-1510_-1509insTGTAAACCACAGCAGATGGTATCAGCCTATCATAATATCAATAATGAGCCAAGTA|||||1510|,TTACTTGGCTCATTATTGATATTATGATAGGCTGATACCATCTGCTGTGGTTTACA|upstream_gene_variant|MODIFIER|LOC106558208|LOC106558208|transcript|XR_005383984.1|pseudogene||n.-1877_-…	GT:AD:DP:GQ:PL	1/1:0,22:22:57:973,57,0	1/1:0,22:22:58:975,58,0
chr34	35437025	.	A	AAG	931.03	.	ANN=AAG|downstream_gene_variant|MODIFIER|LOC100686524|LOC100686524|transcript|XM_038583282.1|protein_coding||c.*4695_*4696insAG|||||4681|,AAG|intergenic_region|MODIFIER|LOC100686524-LOC111093888|LOC100686524-LOC111093888|intergenic_region|LOC100686524-LOC111093888|||n.35437025_35437026insAG||||||;ExcessHet=3.0103;FS=0;MQ=51.12;QD=32.29;SOR=1.493;DP=45;AF=1;MLEAC=2;MLEAF=1;AN=4;AC=4	GT:AD:DP:GQ:PL	1/1:0,18:18:45:671,45,0	1/1:0,21:21:63:945,63,0
chr34	37449946	.	CCT	C	228.93	.	ANN=C|intron_variant|MODIFIER|SPATA16|SPATA16|transcript|XM_038583919.1|protein_coding|2/11|c.660+5899_660+5900delAG||||||,C|intron_variant|MODIFIER|SPATA16|SPATA16|transcript|XM_038583920.1|protein_coding|2/11|c.660+5899_660+5900delAG||||||,C|intron_variant|MODIFIER|SPATA16|SPATA16|transcript|XM_038583921.1|protein_coding|2/10|c.660+5899_660+5900delAG||||||,C|intron_variant|MODIFIER|SPATA16|SPAT…	GT:AD:DP:GQ:PL	1/1:0,5:5:14:150,14,0	1/1:0,6:6:18:243,18,0
chr34	37511866	.	T	TTTC	1459.03	.	ANN=TTTC|intergenic_region|MODIFIER|SPATA16-LOC111093953|SPATA16-LOC111093953|intergenic_region|SPATA16-LOC111093953|||n.37511866_37511867insTTC||||||;ExcessHet=3.0103;FS=0;MQ=60;MQRankSum=0;QD=25.89;ReadPosRankSum=1.687;SOR=0.43;DP=62;AF=1;MLEAC=2;MLEAF=1;AN=4;AC=4	GT:AD:DP:GQ:PL	1/1:1,35:36:94:1473,94,0	1/1:0,25:25:75:1039,75,0
chr34	38102399	.	AAAAG	A	917.03	.	ANN=A|intron_variant|MODIFIER|NLGN1|NLGN1|transcript|XM_038583929.1|protein_coding|4/6|c.706+76856_706+76859delAAAG||||||,A|intron_variant|MODIFIER|NLGN1|NLGN1|transcript|XM_038583931.1|protein_coding|4/6|c.706+76856_706+76859delAAAG||||||,A|intron_variant|MODIFIER|NLGN1|NLGN1|transcript|XM_038583930.1|protein_coding|4/6|c.706+76856_706+76859delAAAG||||||,A|intron_variant|MODIFIER|NLGN1|NLGN1|tra…	GT:AD:DP:GQ:PL	1/1:0,22:22:66:931,66,0	1/1:0,23:23:69:821,69,0
chr34	38115118	.	A	AAATAAAT	1411.03	.	ANN=AAATAAAT|intron_variant|MODIFIER|NLGN1|NLGN1|transcript|XM_038583929.1|protein_coding|4/6|c.706+89574_706+89575insAATAAAT||||||,AAATAAAT|intron_variant|MODIFIER|NLGN1|NLGN1|transcript|XM_038583931.1|protein_coding|4/6|c.706+89574_706+89575insAATAAAT||||||,AAATAAAT|intron_variant|MODIFIER|NLGN1|NLGN1|transcript|XM_038583930.1|protein_coding|4/6|c.706+89574_706+89575insAATAAAT||||||,AAATAAAT|in…	GT:AD:DP:GQ:PL	1/1:0,31:31:93:1394,93,0	1/1:0,32:32:96:1425,96,0
chr34	38254030	.	G	GTTTTTTTTTTTTT,GTTTTTTTTTTTT	468.02	.	ANN=GTTTTTTTTTTTTT|intron_variant|MODIFIER|NLGN1|NLGN1|transcript|XM_038583929.1|protein_coding|4/6|c.707-198378_707-198377insTTTTTTTTTTTTT||||||,GTTTTTTTTTTTTT|intron_variant|MODIFIER|NLGN1|NLGN1|transcript|XM_038583931.1|protein_coding|4/6|c.707-198378_707-198377insTTTTTTTTTTTTT||||||,GTTTTTTTTTTTTT|intron_variant|MODIFIER|NLGN1|NLGN1|transcript|XM_038583930.1|protein_coding|4/6|c.707-198378_70…	GT:AD:DP:GQ:PL	1/1:0,11,.:11:33:482,33,0,.,.,.	2/2:0,.,10:10:29:399,.,.,29,.,0
chr34	38513305	.	A	AAAG	210.92	.	ANN=AAAG|intergenic_region|MODIFIER|LOC102155924-LOC119867457|LOC102155924-LOC119867457|intergenic_region|LOC102155924-LOC119867457|||n.38513305_38513306insAAG||||||;ExcessHet=3.0103;FS=0;MQ=57.87;QD=23.44;SOR=4.615;DP=20;AF=1;MLEAC=1;MLEAF=0.5;AN=4;AC=4	GT:AD:DP:GQ:PL	1/1:0,9:9:15:225,15,0	1/1:0,4:4:9:135,9,0
#Structural Variants
chr5	42344763	DEL00006998;DEL00006098	TTTAAATAGAAAATAACAGGGATCCCTGGGTGGCGGAGCGGTTTGGCGCCTGCCTTTGGCCCAGGACGCGATTCTGGAGACCCAGGATCGAATCCCACATCGGGCTCCCGGTGCATGGAGCCTGCTTCTCCCTC
chr6	54651343	DEL00008641;DEL00007495	TGCCCTTACTACAGCCCCTGAAGATTAGATCTCTTCATAGAACCGA	T	.	PASS
chr10	20431412	DEL00013995;DEL00011843	CAGGGGCAGCCCGAACATGCAA	C	.	PASS
chr6	27430095	INS00002757;INS00002214	T	TTAAAGATTTTATTTATTTAAAAAAAAAAAAAAA,TTAAATATTTTATTTATTTAAAAAAAAAAAAAAA	.	PASS
chr6	48746572	INS00002837;INS00002279	C	CCAGAGGTCATTTTATTTTTTTTTTATTTTTTTTATTTATTTATTTATTTTTTTTT	.	PASS
chr6	73379855	INS00002966;INS00002397	A	ATGAATAAAATCTTTATTTTTTATTTTTTTTTTTTTT	.	PASS
chr6	73554279	INS00002968;INS00002400	G	GTGCTCTGGTATATTTTATTTTATTTTATTTTATTTTT	.	PASS
chr6	76432424	INS00002992;INS00002416	G	GTATATATATATATATATATATATATATA	.	PASS
chr10	24280224	INS00004432;INS00003485	C	CACACTTCTGATTTTTTTTTTATTTTATTTTTTT	.	PASS
chr6	74590735	DUP00000377;DUP00000301	G	<DUP>	.	PASS
